# Supplementary material for: Isotopic Nitrogen-15 Labeling of Mice Identified Long-lived Proteins of the Renal Basement Membranes
Source: Sci Rep. 2020 Mar 24;10:5317. doi: 10.1038/s41598-020-62348-6 (PMC7093503; doi:10.1038/s41598-020-62348-6)
Supplement: Supplementary file 2 — Supplementary information 2. [file 41598_2020_62348_MOESM2_ESM.xlsx]

## Sheet: Urea-Soluble 
Table 1. List of urea-soluble proteins identified by mass spectrometry
Uniprot Entry	Gene Names	14N/15N Composite Ratio	%14N-remaining	K1 Light Peptide Count	K1 Heavy Peptide Count	Description
Q05793	Hspg2	0.08	7.40741	29	119	basement membrane-specific heparan sulfate proteoglycan core protein precursor
P27661	H2afx H2a.x H2ax Hist5-2ax	0.4	28.5714	13	14	histone H2AX
Q64522	Hist2h2ab	0.4	28.5714	13	13	histone H2A type 2-B
Q9JHU4	Dync1h1 Dhc1 Dnch1 Dnchc1 Dyhc	0.05	4.7619	12	161	cytoplasmic dynein 1 heavy chain 1
P84228	Hist1h3b H3-53 H3.2 H3b; Hist1h3c H3-143; Hist1h3d H3-B; Hist1h3e H3-F; Hist1h3f H3.2-221 H3f; Hist2h3b H3.2-616; Hist2h3c1 H3.2-615 Hist2h3ca1; Hist2h3c2 H3.2-614 Hist2h3ca2	4.98	83.2776	12	4	histone H3.2
Q04857	Col6a1	0.37	27.0073	11	19	collagen alpha-1(VI) chain precursor
P68433	Hist1h3a H3a; Hist1h3g H3.1-221 H3g; Hist1h3h H3.1-291 H3h; Hist1h3i H3.1-I H3i	N.A	N.A	10	0	histone H3.1
P46660	Ina	N.A	N.A	9	0	alpha-internexin
Q8R1M2	H2afj	0.38	27.5362	9	14	histone H2A.J
C0HKE1	Hist1h2ab	0.38	27.5362	9	14	histone H2A type 1
C0HKE2	Hist1h2ac	0.38	27.5362	9	14	histone H2A type 1
C0HKE3	Hist1h2ad	0.38	27.5362	9	14	histone H2A type 1
C0HKE4	Hist1h2ae	0.38	27.5362	9	14	histone H2A type 1
Q8CGP5	Hist1h2af	0.38	27.5362	9	14	histone H2A type 1-F
C0HKE5	Hist1h2ag	0.38	27.5362	9	14	histone H2A type 1
Q8CGP6	Hist1h2ah	0.38	27.5362	9	14	histone H2A type 1-H
C0HKE6	Hist1h2ai	0.38	27.5362	9	14	histone H2A type 1
Q8CGP7	Hist1h2ak	0.38	27.5362	9	14	histone H2A type 1-K
C0HKE7	Hist1h2an	0.38	27.5362	9	14	histone H2A type 1
C0HKE8	Hist1h2ao	0.38	27.5362	9	14	histone H2A type 1
C0HKE9	Hist1h2ap	0.38	27.5362	9	14	histone H2A type 1
Q6GSS7	Hist2h2aa1; Hist2h2aa2	0.38	27.5362	9	15	histone H2A type 2-A
Q64523	Hist2h2ac Hist2h2ab	0.38	27.5362	9	15	histone H2A type 2-C
Q8BFU2	Hist3h2a	0.38	27.5362	9	14	histone H2A type 3
P62806	Hist1h4a; Hist1h4b H4-53; Hist1h4c H4-12; Hist1h4d; Hist1h4f; Hist1h4h; Hist1h4i; Hist1h4j; Hist1h4k; Hist1h4m; Hist2h4a Hist2h4; Hist4h4	1.04	50.9804	7	8	histone H4
Q9QXS1	Plec Plec1	0.09	8.25688	7	34	plectin isoform 1a
P84244	H3f3a H3.3a; H3f3b H3.3b	0.25	20	6	0	histone H3.3
P02301	H3f3c Gm14384	0.25	20	6	0	PREDICTED: histone H3.3C isoform X2
O88322	Nid2	0.12	10.7143	6	17	nidogen-2 precursor
P99024	Tubb5	0.05	4.7619	6	86	tubulin beta-5 chain
P14733	Lmnb1	0.6	37.5	5	16	lamin-B1
Q7TMM9	Tubb2a Tubb2	0.05	4.7619	5	73	tubulin beta-2A chain
Q9CWF2	Tubb2b	0.05	4.7619	5	80	tubulin beta-2B chain
P68372	Tubb4b Tubb2c	0.05	4.7619	5	100	tubulin beta-4B chain
P14873	Map1b Mtap1b Mtap5	N.A	N.A	4	0	microtubule-associated protein 1B
P56480	Atp5f1b Atp5b	0.05	4.7619	4	348	ATP synthase subunit beta, mitochondrial precursor
Q9ERD7	Tubb3	0.05	4.7619	4	42	tubulin beta-3 chain
Q922F4	Tubb6	0.05	4.7619	4	48	tubulin beta-6 chain
Q920I9	Wdr7 Kiaa0541 Trag	N.A	N.A	3	1	PREDICTED: WD repeat-containing protein 7 isoform X1
Q03265	Atp5f1a Atp5a1	0.05	4.7619	3	239	ATP synthase subunit alpha, mitochondrial precursor
P11087	Col1a1 Cola1	1.96	66.2162	3	4	collagen alpha-1(I) chain precursor
Q02788	Col6a2	0.35	25.9259	3	7	collagen alpha-2(VI) chain precursor
P68369	Tuba1a Tuba1	0.05	4.7619	3	154	tubulin alpha-1A chain
P05213	Tuba1b Tuba2	0.05	4.7619	3	155	tubulin alpha-1B chain
P68373	Tuba1c Tuba6	0.05	4.7619	3	146	tubulin alpha-1C chain
P05214	Tuba3a Tuba3; Tuba3b Tuba7	0.05	4.7619	3	131	tubulin alpha-3 chain
Q9Z0E0	Ncdn Kiaa0607 Sfap75	N.A	N.A	2	0	PREDICTED: neurochondrin isoform X2
P20357	Map2 Mtap2	N.A	N.A	2	1	PREDICTED: microtubule-associated protein 2 isoform X10
P11798	Camk2a	N.A	N.A	2	0	calcium/calmodulin-dependent protein kinase type II subunit alpha isoform 2
P07356	Anxa2 Anx2 Cal1h	0.05	4.7619	2	59	annexin A2
P10126	Eef1a1 Eef1a	0.05	4.7619	2	209	elongation factor 1-alpha 1
P62631	Eef1a2 Eef1al Stn	0.05	4.7619	2	113	elongation factor 1-alpha 2
Q9QZQ8	H2afy	0.33	24.812	2	16	core histone macro-H2A.1 isoform 4
P54071	Idh2	0.05	4.7619	2	95	isocitrate dehydrogenase [NADP], mitochondrial precursor
Q61001	Lama5	0.23	18.6992	2	22	laminin subunit alpha-5 precursor
Q8VEM8	Slc25a3	0.05	4.7619	2	38	phosphate carrier protein, mitochondrial precursor
P68368	Tuba4a Tuba4	0.05	4.7619	2	162	tubulin alpha-4A chain
Q9JJZ2	Tuba8	0.05	4.7619	2	78	tubulin alpha-8 chain
P99028	Uqcrh	N.A	N.A	1	33	cytochrome b-c1 complex subunit 6, mitochondrial
Q7TMY8	Huwe1 Kiaa0312 Ureb1	N.A	N.A	1	5	E3 ubiquitin-protein ligase HUWE1
Q9JIS5	Sv2a Kiaa0736 Sv2	N.A	N.A	1	0	synaptic vesicle glycoprotein 2A
O88935	Syn1 Syn-1	N.A	N.A	1	0	synapsin-1 isoform b
Q64332	Syn2	N.A	N.A	1	0	synapsin-2 isoform IIb
P70696	Hist1h2ba Th2b	N.A	N.A	1	0	histone H2B type 1-A
Q6PFD5	Dlgap3 Dap3	N.A	N.A	1	0	PREDICTED: disks large-associated protein 3 isoform X1
Q04690	Nf1	N.A	N.A	1	0	neurofibromin
A2AVQ5	Lexm Lem	N.A	N.A	1	0	uncharacterized protein C1orf177 homolog
P68134	Acta1 Acta	0.05	4.7619	1	77	actin, alpha skeletal muscle
P62737	Acta2 Actsa Actvs	0.05	4.7619	1	84	actin, aortic smooth muscle
P60710	Actb	0.05	4.7619	1	449	actin, cytoplasmic 1
Q8BFZ3	Actbl2	0.05	4.7619	1	56	beta-actin-like protein 2
P68033	Actc1 Actc	0.05	4.7619	1	84	actin, alpha cardiac muscle 1
P63260	Actg1 Actg	0.05	4.7619	1	445	actin, cytoplasmic 2
P63268	Actg2 Acta3 Actsg	0.05	4.7619	1	82	actin, gamma-enteric smooth muscle
Q8VDN2	Atp1a1	0.05	4.7619	1	519	sodium/potassium-transporting ATPase subunit alpha-1 precursor
Q9DCX2	Atp5pd Atp5h	0.05	4.7619	1	67	ATP synthase subunit d, mitochondrial
Q64475	Hist1h2bb	0.73	42.1965	1	5	histone H2B type 1-B
Q6ZWY9	Hist1h2bc; Hist1h2be; Hist1h2bg	0.73	42.1965	1	7	histone H2B type 1-C/E/G
P10853	Hist1h2bf H2b-f; Hist1h2bj H2b-j; Hist1h2bl H2b-l; Hist1h2bn H2b-n	0.73	42.1965	1	5	histone H2B type 1-F/J/L
Q64478	Hist1h2bh	0.73	42.1965	1	7	histone H2B type 1-H
P10854	Hist1h2bm	0.73	42.1965	1	7	histone H2B type 1-M
Q8CGP2	Hist1h2bp	0.73	42.1965	1	5	PREDICTED: histone H2B type 1-P isoform X1
Q64525	Hist2h2bb	0.73	42.1965	1	7	histone H2B type 2-B
Q9D2U9	Hist3h2ba	0.75	42.8571	1	3	histone H2B type 3-A
Q61292	Lamb2 Lams	0.07	6.54206	1	10	laminin subunit beta-2 precursor
Q8VDD5	Myh9	0.05	4.7619	1	297	myosin-9
Q9D6F9	Tubb4a Tubb4	0.05	4.7619	1	68	tubulin beta-4A chain
Q80X90	Flnb	N.A	N.A	0	171	filamin-B isoform a
Q9DBM2	Ehhadh	N.A	N.A	0	201	peroxisomal bifunctional enzyme
Q8CHT0	Aldh4a1	N.A	N.A	0	166	delta-1-pyrroline-5-carboxylate dehydrogenase, mitochondrial precursor
Q99K67	Aass Lorsdh	N.A	N.A	0	124	alpha-aminoadipic semialdehyde synthase, mitochondrial
Q9JLB4	Cubn Ifcr	N.A	N.A	0	132	cubilin precursor
P62814	Atp6v1b2 Atp6b2 Vat2	N.A	N.A	0	112	V-type proton ATPase subunit B, brain isoform
P47738	Aldh2 Ahd-1 Ahd1	N.A	N.A	0	132	aldehyde dehydrogenase, mitochondrial precursor
P97449	Anpep Lap-1 Lap1	N.A	N.A	0	101	aminopeptidase N
Q91Y97	Aldob Aldo2	N.A	N.A	0	214	fructose-bisphosphate aldolase B
Q91WR5	Akr1c21	N.A	N.A	0	134	aldo-keto reductase family 1 member C21
Q8CC88	Vwa8 Kiaa0564	N.A	N.A	0	79	von Willebrand factor A domain-containing protein 8 isoform 1 precursor
Q8QZT1	Acat1	N.A	N.A	0	110	acetyl-CoA acetyltransferase, mitochondrial precursor
Q9CPY7	Lap3 Lapep	N.A	N.A	0	110	cytosol aminopeptidase
P06801	Me1 Mod-1 Mod1	N.A	N.A	0	92	NADP-dependent malic enzyme isoform 2
P51174	Acadl	N.A	N.A	0	95	long-chain specific acyl-CoA dehydrogenase, mitochondrial precursor
Q9JLJ2	Aldh9a1	N.A	N.A	0	108	4-trimethylaminobutyraldehyde dehydrogenase precursor
Q64442	Sord Sdh1	N.A	N.A	0	104	sorbitol dehydrogenase
P09103	P4hb Pdia1	N.A	N.A	0	128	protein disulfide-isomerase precursor
P52825	Cpt2 Cpt-2	N.A	N.A	0	74	carnitine O-palmitoyltransferase 2, mitochondrial precursor
Q8BH00	Aldh8a1 Raldh4	N.A	N.A	0	89	aldehyde dehydrogenase family 8 member A1
O88844	Idh1	N.A	N.A	0	93	isocitrate dehydrogenase [NADP] cytoplasmic
Q3ULD5	Mccc2	N.A	N.A	0	85	methylcrotonoyl-CoA carboxylase beta chain, mitochondrial
Q9DCY0	Keg1	N.A	N.A	0	65	glycine N-acyltransferase-like protein Keg1
Q8VCH0	Acaa1b Acaa1	N.A	N.A	0	98	3-ketoacyl-CoA thiolase B, peroxisomal precursor
P35700	Prdx1 Msp23 Paga Tdpx2	N.A	N.A	0	63	peroxiredoxin-1
P51660	Hsd17b4 Edh17b4	N.A	N.A	0	71	peroxisomal multifunctional enzyme type 2
Q99KR3	Lactb2	N.A	N.A	0	83	beta-lactamase-like protein 2
Q91WD5	Ndufs2	N.A	N.A	0	78	NADH dehydrogenase [ubiquinone] iron-sulfur protein 2, mitochondrial precursor
P35505	Fah	N.A	N.A	0	75	fumarylacetoacetase
G5E8K5	Ank3	N.A	N.A	0	64	ankyrin-3 isoform a
Q9Z0X1	Aifm1 Aif Pdcd8	N.A	N.A	0	59	apoptosis-inducing factor 1, mitochondrial isoform 2
Q9DBT9	Dmgdh	N.A	N.A	0	52	dimethylglycine dehydrogenase, mitochondrial precursor
Q921H8	Acaa1a Acaa1	N.A	N.A	0	85	3-ketoacyl-CoA thiolase A, peroxisomal precursor
Q8CGK3	Lonp1 Prss15	N.A	N.A	0	82	lon protease homolog, mitochondrial precursor
Q9QXX4	Slc25a13 Aralar2	N.A	N.A	0	59	calcium-binding mitochondrial carrier protein Aralar2 isoform 2
Q99MZ7	Pecr	N.A	N.A	0	85	peroxisomal trans-2-enoyl-CoA reductase
Q8CAQ8	Immt Mic60	N.A	N.A	0	55	MICOS complex subunit Mic60 isoform 5
P58281	Opa1	N.A	N.A	0	63	dynamin-like 120 kDa protein, mitochondrial isoform 2 precursor
P67778	Phb	N.A	N.A	0	55	prohibitin
O09173	Hgd Aku Hgo	N.A	N.A	0	52	homogentisate 1,2-dioxygenase
Q8BJ64	Chdh	N.A	N.A	0	63	choline dehydrogenase, mitochondrial
Q9WV27	Atp1a4 Atp1al2	N.A	N.A	0	161	sodium/potassium-transporting ATPase subunit alpha-4
P14094	Atp1b1 Atp4b	N.A	N.A	0	56	sodium/potassium-transporting ATPase subunit beta-1
Q921G7	Etfdh	N.A	N.A	0	45	electron transfer flavoprotein-ubiquinone oxidoreductase, mitochondrial precursor
O09174	Amacr Macr1	N.A	N.A	0	52	alpha-methylacyl-CoA racemase
P97328	Khk	N.A	N.A	0	82	ketohexokinase
O88428	Papss2 Atpsk2	N.A	N.A	0	51	bifunctional 3'-phosphoadenosine 5'-phosphosulfate synthase 2 isoform 1
P26041	Msn	N.A	N.A	0	72	moesin
P35564	Canx	N.A	N.A	0	47	calnexin precursor
Q9CZN7	Shmt2	N.A	N.A	0	70	serine hydroxymethyltransferase, mitochondrial isoform 2
Q9WVM8	Aadat Kat2	N.A	N.A	0	99	kynurenine/alpha-aminoadipate aminotransferase, mitochondrial
P11276	Fn1	N.A	N.A	0	47	fibronectin isoform a precursor
Q80W22	Thnsl2	N.A	N.A	0	56	threonine synthase-like 2
Q9EPL9	Acox3	N.A	N.A	0	45	peroxisomal acyl-coenzyme A oxidase 3
Q9WTP6	Ak2	N.A	N.A	0	57	adenylate kinase 2, mitochondrial isoform b
Q91V76		N.A	N.A	0	54	ester hydrolase C11orf54 homolog
O35737	Hnrnph1 Hnrph Hnrph1	N.A	N.A	0	50	heterogeneous nuclear ribonucleoprotein H
P29758	Oat	N.A	N.A	0	51	ornithine aminotransferase, mitochondrial precursor
Q60759	Gcdh	N.A	N.A	0	57	glutaryl-CoA dehydrogenase, mitochondrial
Q9R0P3	Esd Es10 Sid478	N.A	N.A	0	78	S-formylglutathione hydrolase isoform 2
P99027	Rplp2	N.A	N.A	0	46	60S acidic ribosomal protein P2
P63242	Eif5a	N.A	N.A	0	82	PREDICTED: eukaryotic translation initiation factor 5A-1 isoform X1
Q9D2G2	Dlst	N.A	N.A	0	62	dihydrolipoyllysine-residue succinyltransferase component of 2-oxoglutarate dehydrogenase complex, mitochondrial
Q3V0K9	Pls1	N.A	N.A	0	45	PREDICTED: plastin-1 isoform X1
Q922Q1	Marc2 Mg87 Mosc2	N.A	N.A	0	50	mitochondrial amidoxime reducing component 2 precursor
Q9Z2V4	Pck1 Pepck	N.A	N.A	0	44	phosphoenolpyruvate carboxykinase, cytosolic [GTP]
P08032	Spta1 Spna1 Spta	N.A	N.A	0	37	spectrin alpha chain, erythrocytic 1
Q9Z2X1	Hnrnpf Hnrpf	N.A	N.A	0	38	PREDICTED: heterogeneous nuclear ribonucleoprotein F isoform X1
Q91WG0	Ces2c Ces2	N.A	N.A	0	41	acylcarnitine hydrolase precursor
Q9WU79	Prodh Pro1	N.A	N.A	0	48	proline dehydrogenase 1, mitochondrial precursor
P32020	Scp2 Scp-2	N.A	N.A	0	49	non-specific lipid-transfer protein
Q71LX4	Tln2	N.A	N.A	0	41	talin-2
P40124	Cap1 Cap	N.A	N.A	0	34	PREDICTED: adenylyl cyclase-associated protein 1 isoform X1
Q9DB29	Iah1	N.A	N.A	0	44	isoamyl acetate-hydrolyzing esterase 1 homolog
P85094	Isoc2a Isoc2	N.A	N.A	0	56	isochorismatase domain-containing protein 2A, mitochondrial precursor
Q8BG05	Hnrnpa3 Hnrpa3	N.A	N.A	0	69	PREDICTED: heterogeneous nuclear ribonucleoprotein A3 isoform X1
Q8BGH2	Samm50	N.A	N.A	0	46	sorting and assembly machinery component 50 homolog
Q8BWF0	Aldh5a1	N.A	N.A	0	42	succinate-semialdehyde dehydrogenase, mitochondrial precursor
Q9JKR6	Hyou1 Grp170	N.A	N.A	0	38	PREDICTED: hypoxia up-regulated protein 1 isoform X1
Q3TC72	Fahd2 Fahd2a	N.A	N.A	0	40	fumarylacetoacetate hydrolase domain-containing protein 2A
Q60928	Ggt1 Ggt Ggtp	N.A	N.A	0	49	gamma-glutamyltranspeptidase 1 precursor
Q3UZZ6	Sult1d1 St1d1	N.A	N.A	0	47	sulfotransferase 1 family member D1
Q61133	Gstt2	N.A	N.A	0	39	glutathione S-transferase theta-2
P70290	Mpp1	N.A	N.A	0	40	55 kDa erythrocyte membrane protein
Q3UMF0	Cobll1 Coblr1 Kiaa0977	N.A	N.A	0	46	cordon-bleu protein-like 1 isoform 2
P30999	Ctnnd1 Catns Kiaa0384	N.A	N.A	0	41	PREDICTED: catenin delta-1 isoform X1
Q8VCA8	Scrn2	N.A	N.A	0	50	secernin-2
Q8R146	Apeh	N.A	N.A	0	38	acylamino-acid-releasing enzyme
Q99JY0	Hadhb	N.A	N.A	0	53	trifunctional enzyme subunit beta, mitochondrial precursor
Q9Z2I9	Sucla2	N.A	N.A	0	40	succinyl-CoA ligase [ADP-forming] subunit beta, mitochondrial precursor
Q9DC69	Ndufa9	N.A	N.A	0	33	NADH dehydrogenase [ubiquinone] 1 alpha subcomplex subunit 9, mitochondrial precursor
O35459	Ech1	N.A	N.A	0	40	delta(3,5)-Delta(2,4)-dienoyl-CoA isomerase, mitochondrial precursor
Q8CIE6	Copa	N.A	N.A	0	29	coatomer subunit alpha
P55014	Slc12a1 Nkcc2	N.A	N.A	0	43	solute carrier family 12 member 1 isoform F
Q8VCN5	Cth	N.A	N.A	0	39	cystathionine gamma-lyase
Q8R0N6	Adhfe1	N.A	N.A	0	40	PREDICTED: hydroxyacid-oxoacid transhydrogenase, mitochondrial isoform X2
Q8R4N0	Clybl Clb	N.A	N.A	0	43	citrate lyase subunit beta-like protein, mitochondrial precursor
P98078	Dab2 Doc2	N.A	N.A	0	63	disabled homolog 2 isoform b
O88342	Wdr1	N.A	N.A	0	38	WD repeat-containing protein 1
Q76MZ3	Ppp2r1a	N.A	N.A	0	41	serine/threonine-protein phosphatase 2A 65 kDa regulatory subunit A alpha isoform
P70404	Idh3g	N.A	N.A	0	42	isocitrate dehydrogenase [NAD] subunit gamma 1, mitochondrial precursor
P70333	Hnrnph2 Hnrph2	N.A	N.A	0	40	heterogeneous nuclear ribonucleoprotein H2
Q8CIB5	Fermt2 Plekhc1	N.A	N.A	0	35	fermitin family homolog 2
Q99JW2	Acy1	N.A	N.A	0	40	aminoacylase-1
Q3UNX5	Acsm3 Sa Sah	N.A	N.A	0	39	acyl-coenzyme A synthetase ACSM3, mitochondrial
P31428	Dpep1 Mbd1 Rdp	N.A	N.A	0	40	dipeptidase 1 precursor
P18894	Dao Dao1	N.A	N.A	0	31	D-amino-acid oxidase isoform 1
P56389	Cda Cdd	N.A	N.A	0	60	cytidine deaminase
B5X0G2	Mup17 Mup15	N.A	N.A	0	34	major urinary protein 17 precursor
Q61171	Prdx2 Tdpx1 Tpx	N.A	N.A	0	41	peroxiredoxin-2
P30275	Ckmt1	N.A	N.A	0	46	creatine kinase U-type, mitochondrial precursor
Q61147	Cp	N.A	N.A	0	41	ceruloplasmin isoform b precursor
Q91YQ5	Rpn1	N.A	N.A	0	28	dolichyl-diphosphooligosaccharide--protein glycosyltransferase subunit 1 precursor
P47740	Aldh3a2 Ahd-3 Ahd3 Aldh3 Aldh4	N.A	N.A	0	34	fatty aldehyde dehydrogenase
Q99LB2	Dhrs4 D14Ucla2	N.A	N.A	0	28	dehydrogenase/reductase SDR family member 4 isoform 1
Q99K51	Pls3	N.A	N.A	0	37	plastin-3
P06728	Apoa4	N.A	N.A	0	34	apolipoprotein A-IV precursor
P08003	Pdia4 Cai Erp72	N.A	N.A	0	40	protein disulfide-isomerase A4 precursor
Q9WVL0	Gstz1 Maai	N.A	N.A	0	31	maleylacetoacetate isomerase isoform 1
P11862	Gas2 Gas-2	N.A	N.A	0	39	growth arrest-specific protein 2
Q8C0I1	Agps	N.A	N.A	0	38	alkyldihydroxyacetonephosphate synthase, peroxisomal
Q9QXD1	Acox2	N.A	N.A	0	33	PREDICTED: peroxisomal acyl-coenzyme A oxidase 2 isoform X1
Q3TNA1	Xylb	N.A	N.A	0	45	xylulose kinase isoform 2
Q8R0F8	Fahd1 MNCb-4134	N.A	N.A	0	32	acylpyruvase FAHD1, mitochondrial
P02762	Mup6	N.A	N.A	0	31	major urinary proteins 11 and 8 precursor
P70441	Slc9a3r1 Nherf Nherf1	N.A	N.A	0	33	Na(+)/H(+) exchange regulatory cofactor NHE-RF1
A2BIM8	Mup18 Mup16	N.A	N.A	0	31	major urinary protein 11 precursor
P04938	Mup11 Mup9	N.A	N.A	0	31	major urinary protein 11 precursor
P11588	Mup1	N.A	N.A	0	31	major urinary protein 12 precursor
P80318	Cct3 Cctg	N.A	N.A	0	26	T-complex protein 1 subunit gamma
P11352	Gpx1	N.A	N.A	0	47	glutathione peroxidase 1
P0DP26	Calm1 Calm Cam Cam1	N.A	N.A	0	50	calmodulin
P0DP27	Calm2 Cam2 CamC	N.A	N.A	0	50	calmodulin
P0DP28	Calm3 Cam3 Camc	N.A	N.A	0	50	calmodulin
Q60930	Vdac2 Vdac6	N.A	N.A	0	52	voltage-dependent anion-selective channel protein 2
P60335	Pcbp1	N.A	N.A	0	44	poly(rC)-binding protein 1
Q91V92	Acly	N.A	N.A	0	36	ATP-citrate synthase isoform 2
Q9CR68	Uqcrfs1	N.A	N.A	0	39	cytochrome b-c1 complex subunit Rieske, mitochondrial
P23492	Pnp Np Pnp1	N.A	N.A	0	43	purine nucleoside phosphorylase
Q9DCM0	Ethe1 Hsco	N.A	N.A	0	36	persulfide dioxygenase ETHE1, mitochondrial precursor
O54774	Ap3d1 Ap3d	N.A	N.A	0	35	AP-3 complex subunit delta-1
O88343	Slc4a4 Nbc1 Nbce1	N.A	N.A	0	29	electrogenic sodium bicarbonate cotransporter 1 isoform a
Q8K0E8	Fgb	N.A	N.A	0	35	fibrinogen beta chain precursor
A2ASQ1	Agrn Agrin	N.A	N.A	0	35	PREDICTED: agrin isoform X6
P06909	Cfh Hf1	N.A	N.A	0	31	complement factor H precursor
Q9QYB1	Clic4	N.A	N.A	0	60	chloride intracellular channel protein 4
Q7TMS5	Abcg2 Abcp Bcrp1	N.A	N.A	0	37	ATP-binding cassette sub-family G member 2
O70475	Ugdh	N.A	N.A	0	37	UDP-glucose 6-dehydrogenase
P09242	Alpl Akp-2 Akp2	N.A	N.A	0	30	PREDICTED: alkaline phosphatase, tissue-nonspecific isozyme isoform X1
Q8BL66	Eea1	N.A	N.A	0	29	early endosome antigen 1
Q61768	Kif5b Khcs Kns1	N.A	N.A	0	25	kinesin-1 heavy chain
Q8CGC7	Eprs Qprs	N.A	N.A	0	27	bifunctional glutamate/proline--tRNA ligase
Q9WU78	Pdcd6ip Aip1 Alix	N.A	N.A	0	25	programmed cell death 6-interacting protein isoform 3
Q3TXS7	Psmd1	N.A	N.A	0	39	26S proteasome non-ATPase regulatory subunit 1
P35486	Pdha1 Pdha-1	N.A	N.A	0	46	pyruvate dehydrogenase E1 component subunit alpha, somatic form, mitochondrial precursor
Q9CRB9	Chchd3 Mic19	N.A	N.A	0	27	MICOS complex subunit Mic19
Q9DCN2	Cyb5r3 Dia1	N.A	N.A	0	31	PREDICTED: NADH-cytochrome b5 reductase 3 isoform X2
Q8BVI4	Qdpr Dhpr	N.A	N.A	0	79	dihydropteridine reductase
Q8R081	Hnrnpl Hnrpl	N.A	N.A	0	23	heterogeneous nuclear ribonucleoprotein L
Q9EQH3	Vps35 Mem3	N.A	N.A	0	26	vacuolar protein sorting-associated protein 35
Q9D172	Gatd3a D10Jhu81e	N.A	N.A	0	36	ES1 protein homolog, mitochondrial precursor
Q8BHN3	Ganab G2an Kiaa0088	N.A	N.A	0	32	neutral alpha-glucosidase AB isoform 2 precursor
Q8BVE3	Atp6v1h	N.A	N.A	0	42	PREDICTED: V-type proton ATPase subunit H isoform X1
Q8BKZ9	Pdhx	N.A	N.A	0	33	pyruvate dehydrogenase protein X component, mitochondrial
O88986	Gcat Kbl	N.A	N.A	0	31	2-amino-3-ketobutyrate coenzyme A ligase, mitochondrial isoform a
Q3TW96	Uap1l1	N.A	N.A	0	29	UDP-N-acetylhexosamine pyrophosphorylase-like protein 1
P97742	Cpt1a Cpt-1 Cpt1	N.A	N.A	0	27	PREDICTED: carnitine O-palmitoyltransferase 1, liver isoform isoform X1
Q9JHW2	Nit2 D16Ertd502e	N.A	N.A	0	31	omega-amidase NIT2
P16406	Enpep	N.A	N.A	0	38	glutamyl aminopeptidase
Q6P1B1	Xpnpep1	N.A	N.A	0	32	PREDICTED: xaa-Pro aminopeptidase 1 isoform X2
Q60866	Pter	N.A	N.A	0	41	phosphotriesterase-related protein
P20918	Plg	N.A	N.A	0	37	plasminogen precursor
Q78JT3	Haao	N.A	N.A	0	27	3-hydroxyanthranilate 3,4-dioxygenase
P43024	Cox6a1 Cox6al	N.A	N.A	0	38	cytochrome c oxidase subunit 6A1, mitochondrial
Q7TNE1	Sugct	N.A	N.A	0	32	succinate--hydroxymethylglutarate CoA-transferase
Q9CWS0	Ddah1	N.A	N.A	0	31	N(G),N(G)-dimethylarginine dimethylaminohydrolase 1
Q64324	Stxbp2 Unc18b	N.A	N.A	0	23	syntaxin-binding protein 2
P70296	Pebp1 Pbp Pebp	N.A	N.A	0	37	phosphatidylethanolamine-binding protein 1
P62821	Rab1A Rab1	N.A	N.A	0	46	ras-related protein Rab-1A
Q9JIF7	Copb1 Copb	N.A	N.A	0	32	coatomer subunit beta
Q9CQA3	Sdhb	N.A	N.A	0	46	succinate dehydrogenase [ubiquinone] iron-sulfur subunit, mitochondrial precursor
Q9Z1G3	Atp6v1c1 Atp6c Atp6c1 Vatc	N.A	N.A	0	35	V-type proton ATPase subunit C 1
Q9DBG6	Rpn2	N.A	N.A	0	30	dolichyl-diphosphooligosaccharide--protein glycosyltransferase subunit 2 precursor
P30416	Fkbp4 Fkpb52	N.A	N.A	0	35	peptidyl-prolyl cis-trans isomerase FKBP4
Q9D0S9	Hint2	N.A	N.A	0	45	histidine triad nucleotide-binding protein 2, mitochondrial precursor
Q99LF4	Rtcb D10Wsu52e	N.A	N.A	0	26	tRNA-splicing ligase RtcB homolog
Q99KQ4	Nampt Pbef1	N.A	N.A	0	26	nicotinamide phosphoribosyltransferase
P48678	Lmna Lmn1	N.A	N.A	0	29	prelamin-A/C isoform A precursor
P97429	Anxa4 Anx4	N.A	N.A	0	26	annexin A4
P10852	Slc3a2 Mdu1	N.A	N.A	0	28	4F2 cell-surface antigen heavy chain isoform b
O55029	Copb2	N.A	N.A	0	27	coatomer subunit beta'
Q9QYR9	Acot2 Mte1	N.A	N.A	0	28	acyl-coenzyme A thioesterase 2, mitochondrial precursor
Q61543	Glg1 Esl1 Mg160 Selel	N.A	N.A	0	23	Golgi apparatus protein 1 precursor
Q6URW6	Myh14	N.A	N.A	0	23	myosin-14 isoform 3
P09055	Itgb1	N.A	N.A	0	29	integrin beta-1 precursor
Q9ESE1	Lrba Bgl Lba	N.A	N.A	0	27	lipopolysaccharide-responsive and beige-like anchor protein isoform gamma
Q99JR1	Sfxn1 F	N.A	N.A	0	24	sideroflexin-1
Q8BH86	Dglucy	N.A	N.A	0	27	PREDICTED: UPF0317 protein C14orf159 homolog, mitochondrial isoform X1
Q8K370	Acad10	N.A	N.A	0	27	PREDICTED: acyl-CoA dehydrogenase family member 10 isoform X4
Q8VDK1	Nit1	N.A	N.A	0	27	nitrilase homolog 1 isoform 1
Q9R0P5	Dstn Dsn Sid23	N.A	N.A	0	39	destrin
P62141	Ppp1cb	N.A	N.A	0	26	serine/threonine-protein phosphatase PP1-beta catalytic subunit
Q91V41	Rab14	N.A	N.A	0	33	ras-related protein Rab-14
Q9Z1Z0	Uso1 Vdp	N.A	N.A	0	30	general vesicular transport factor p115
Q9DCS9	Ndufb10	N.A	N.A	0	29	NADH dehydrogenase [ubiquinone] 1 beta subcomplex subunit 10
P97447	Fhl1	N.A	N.A	0	24	four and a half LIM domains protein 1 isoform 3
Q8K183	Pdxk Pkh	N.A	N.A	0	24	pyridoxal kinase
P10605	Ctsb	N.A	N.A	0	24	cathepsin B preproprotein
Q91X72	Hpx Hpxn	N.A	N.A	0	53	hemopexin precursor
Q60605	Myl6 Myln	N.A	N.A	0	29	myosin light polypeptide 6
P29699	Ahsg Fetua	N.A	N.A	0	37	alpha-2-HS-glycoprotein isoform 1 precursor
Q99PV0	Prpf8 Prp8	N.A	N.A	0	25	pre-mRNA-processing-splicing factor 8
Q6GQT9	Nomo1	N.A	N.A	0	22	nodal modulator 1 precursor
Q8VDJ3	Hdlbp	N.A	N.A	0	21	PREDICTED: vigilin isoform X1
Q8BLF1	Nceh1 Aadacl1 Kiaa1363	N.A	N.A	0	25	neutral cholesterol ester hydrolase 1
Q8R0Y8	Slc25a42	N.A	N.A	0	17	mitochondrial coenzyme A transporter SLC25A42
P35846	Folr1 Fbp1 Folbp1	N.A	N.A	0	28	folate receptor alpha precursor
Q8BGA8	Acsm5 Macs3	N.A	N.A	0	22	acyl-coenzyme A synthetase ACSM5, mitochondrial precursor
P50171	Hsd17b8 H2-Ke6 Hke6	N.A	N.A	0	24	estradiol 17-beta-dehydrogenase 8
Q6IRU2	Tpm4	N.A	N.A	0	20	tropomyosin alpha-4 chain
Q9Z1J3	Nfs1 Nifs	N.A	N.A	0	27	cysteine desulfurase, mitochondrial
Q91WT9	Cbs	N.A	N.A	0	24	cystathionine beta-synthase isoform 2
Q5SW19	Cluh Kiaa0664	N.A	N.A	0	26	PREDICTED: clustered mitochondria protein homolog isoform X1
P70349	Hint1 Hint Pkci Pkci1 Prkcnh1	N.A	N.A	0	31	histidine triad nucleotide-binding protein 1
Q8R016	Blmh	N.A	N.A	0	29	bleomycin hydrolase
O89079	Cope Cope1	N.A	N.A	0	20	coatomer subunit epsilon
P61979	Hnrnpk Hnrpk	N.A	N.A	0	19	heterogeneous nuclear ribonucleoprotein K isoform 2
P57746	Atp6v1d Atp6m Vatd	N.A	N.A	0	29	V-type proton ATPase subunit D
Q9D6J5	Ndufb8	N.A	N.A	0	21	NADH dehydrogenase [ubiquinone] 1 beta subcomplex subunit 8, mitochondrial precursor
Q3THE2	Myl12b Mrlc2 Mylc2b	N.A	N.A	0	41	myosin regulatory light chain 12B
Q9CY58	Serbp1 Pairbp1	N.A	N.A	0	19	plasminogen activator inhibitor 1 RNA-binding protein isoform 4
P10639	Txn Txn1	N.A	N.A	0	30	thioredoxin
Q9WTP7	Ak3 Ak3l Ak3l1 Akl3l	N.A	N.A	0	19	GTP:AMP phosphotransferase AK3, mitochondrial
Q00PI9	Hnrnpul2 Hnrpul2 Manp	N.A	N.A	0	31	heterogeneous nuclear ribonucleoprotein U-like protein 2
Q9QZE5	Copg1 Copg	N.A	N.A	0	20	coatomer subunit gamma-1 isoform 1
Q9D7B6	Acad8	N.A	N.A	0	20	isobutyryl-CoA dehydrogenase, mitochondrial precursor
Q9EQP2	Ehd4 Past2	N.A	N.A	0	25	EH domain-containing protein 4
P63037	Dnaja1 Dnaj2 Hsj2 Hspf4	N.A	N.A	0	29	dnaJ homolog subfamily A member 1
Q9WVE8	Pacsin2	N.A	N.A	0	26	protein kinase C and casein kinase substrate in neurons protein 2
Q9QYB5	Add3 Addl	N.A	N.A	0	20	gamma-adducin isoform b
Q61767	Hsd3b4	N.A	N.A	0	27	hydroxy-delta-5-steroid dehydrogenase, 3 beta- and steroid delta-isomerase-like
E9PV24	Fga	N.A	N.A	0	40	fibrinogen alpha chain isoform 2 precursor
Q9DCU9	Hoga1 Dhdpsl	N.A	N.A	0	22	4-hydroxy-2-oxoglutarate aldolase, mitochondrial precursor
Q9DCS3	Mecr Nrbf1	N.A	N.A	0	35	trans-2-enoyl-CoA reductase, mitochondrial precursor
Q9WUR2	Eci2 Peci	N.A	N.A	0	28	enoyl-CoA delta isomerase 2, mitochondrial isoform b
Q61207	Psap Sgp1	N.A	N.A	0	30	prosaposin isoform E preproprotein
Q9JMH9	Myo18a Myspdz	N.A	N.A	0	24	PREDICTED: unconventional myosin-XVIIIa isoform X2
Q8VCF0	Mavs Ips1 Visa	N.A	N.A	0	26	mitochondrial antiviral-signaling protein isoform 1
P08228	Sod1	N.A	N.A	0	23	superoxide dismutase [Cu-Zn]
Q99KB8	Hagh Glo2	N.A	N.A	0	20	hydroxyacylglutathione hydrolase, mitochondrial isoform 1 precursor
Q9DBS5	Klc4 Knsl8	N.A	N.A	0	26	PREDICTED: kinesin light chain 4 isoform X1
O35215	Ddt	N.A	N.A	0	21	D-dopachrome decarboxylase
Q8R1G2	Cmbl	N.A	N.A	0	20	PREDICTED: carboxymethylenebutenolidase homolog isoform X1
Q61391	Mme	N.A	N.A	0	19	neprilysin
Q9ERG0	Lima1 D15Ertd366e Eplin	N.A	N.A	0	18	LIM domain and actin-binding protein 1 isoform a
Q9CPV4	Glod4	N.A	N.A	0	28	PREDICTED: glyoxalase domain-containing protein 4 isoform X1
P63028	Tpt1 Trt	N.A	N.A	0	30	translationally-controlled tumor protein
P35979	Rpl12	N.A	N.A	0	15	60S ribosomal protein L12
P23116	Eif3a Csma Eif3 Eif3s10	N.A	N.A	0	19	eukaryotic translation initiation factor 3 subunit A
Q9CQ65	Mtap	N.A	N.A	0	24	S-methyl-5'-thioadenosine phosphorylase
Q9DCZ1	Gmpr Gmpr1	N.A	N.A	0	26	GMP reductase 1
Q9WUA3	Pfkp Pfkc	N.A	N.A	0	19	ATP-dependent 6-phosphofructokinase, platelet type isoform 1
P47754	Capza2 Cappa2	N.A	N.A	0	23	F-actin-capping protein subunit alpha-2
P47857	Pfkm Pfk-m Pfka	N.A	N.A	0	16	ATP-dependent 6-phosphofructokinase, muscle type
Q00623	Apoa1	N.A	N.A	0	24	apolipoprotein A-I preproprotein
O70133	Dhx9 Ddx9	N.A	N.A	0	17	ATP-dependent RNA helicase A
P20108	Prdx3 Aop1 Mer5	N.A	N.A	0	27	thioredoxin-dependent peroxide reductase, mitochondrial precursor
P18242	Ctsd	N.A	N.A	0	18	cathepsin D precursor
P97315	Csrp1 Crp1 Csrp	N.A	N.A	0	21	cysteine and glycine-rich protein 1
Q60864	Stip1	N.A	N.A	0	19	stress-induced-phosphoprotein 1
Q9CZR8	Tsfm	N.A	N.A	0	41	elongation factor Ts, mitochondrial precursor
Q2TPA8	Hsdl2	N.A	N.A	0	24	hydroxysteroid dehydrogenase-like protein 2 isoform 1
P97823	Lypla1 Apt1 Pla1a	N.A	N.A	0	23	acyl-protein thioesterase 1
Q9D0E1	Hnrnpm Hnrpm	N.A	N.A	0	23	heterogeneous nuclear ribonucleoprotein M isoform b
Q9CQR4	Acot13 Them2	N.A	N.A	0	37	acyl-coenzyme A thioesterase 13
O89023	Tpp1 Cln2	N.A	N.A	0	21	tripeptidyl-peptidase 1 precursor
Q8QZS1	Hibch	N.A	N.A	0	20	3-hydroxyisobutyryl-CoA hydrolase, mitochondrial precursor
P46412	Gpx3	N.A	N.A	0	32	glutathione peroxidase 3 precursor
Q11136	Pepd Pep4	N.A	N.A	0	34	xaa-Pro dipeptidase
P58044	Idi1	N.A	N.A	0	22	PREDICTED: isopentenyl-diphosphate Delta-isomerase 1
O55125	Nipsnap1	N.A	N.A	0	20	protein NipSnap homolog 1
P39061	Col18a1	N.A	N.A	0	18	collagen alpha-1(XVIII) chain isoform 2 precursor
P50285	Fmo1 Fmo-1	N.A	N.A	0	21	dimethylaniline monooxygenase [N-oxide-forming] 1
Q9Z1Q5	Clic1	N.A	N.A	0	23	chloride intracellular channel protein 1
Q9QXG4	Acss2 Acas2 Acecs1	N.A	N.A	0	19	acetyl-coenzyme A synthetase, cytoplasmic
Q8CG76	Akr7a2 Afar Akr7a5	N.A	N.A	0	21	aflatoxin B1 aldehyde reductase member 2
E9Q7G0	Numa1	N.A	N.A	0	21	PREDICTED: nuclear mitotic apparatus protein 1 isoform X1
Q9D8W5	Psmd12	N.A	N.A	0	19	26S proteasome non-ATPase regulatory subunit 12
P09803	Cdh1	N.A	N.A	0	22	cadherin-1 precursor
O55137	Acot1 Cte1	N.A	N.A	0	20	acyl-coenzyme A thioesterase 1
Q3THK7	Gmps	N.A	N.A	0	17	GMP synthase [glutamine-hydrolyzing]
Q9DC61	Pmpca Inpp5e	N.A	N.A	0	20	mitochondrial-processing peptidase subunit alpha precursor
Q91X91	Qprt	N.A	N.A	0	23	nicotinate-nucleotide pyrophosphorylase [carboxylating]
Q9CXT8	Pmpcb	N.A	N.A	0	18	mitochondrial-processing peptidase subunit beta precursor
Q9JLI6	Scly Scl	N.A	N.A	0	18	selenocysteine lyase
Q8K157	Galm	N.A	N.A	0	24	aldose 1-epimerase
Q99L04	Dhrs1 D14ertd484e	N.A	N.A	0	21	dehydrogenase/reductase SDR family member 1
Q02819	Nucb1 Nuc Nucb	N.A	N.A	0	25	nucleobindin-1 isoform 1 precursor
P51125	Cast	N.A	N.A	0	18	calpastatin isoform 1
P31786	Dbi	N.A	N.A	0	47	acyl-CoA-binding protein isoform 2
P12382	Pfkl Pfk-l Pfkb	N.A	N.A	0	18	ATP-dependent 6-phosphofructokinase, liver type
Q9Z2U1	Psma5	N.A	N.A	0	18	proteasome subunit alpha type-5
P50580	Pa2g4 Ebp1 Plfap	N.A	N.A	0	26	proliferation-associated protein 2G4
Q8BK64	Ahsa1	N.A	N.A	0	18	activator of 90 kDa heat shock protein ATPase homolog 1
P46638	Rab11b	N.A	N.A	0	20	ras-related protein Rab-11B
O88456	Capns1 Capn4	N.A	N.A	0	27	calpain small subunit 1
Q791V5	Mtch2	N.A	N.A	0	27	mitochondrial carrier homolog 2
P48722	Hspa4l Apg1 Hsp4l Osp94	N.A	N.A	0	13	PREDICTED: heat shock 70 kDa protein 4L isoform X1
Q91WS0	Cisd1 D10Ertd214e Zcd1	N.A	N.A	0	18	CDGSH iron-sulfur domain-containing protein 1
Q9Z1N5	Ddx39b Bat1 Bat1a Uap56	N.A	N.A	0	17	spliceosome RNA helicase Ddx39b
Q8BP92	Rcn2	N.A	N.A	0	19	reticulocalbin-2 isoform 1 precursor
P56395	Cyb5a Cyb5	N.A	N.A	0	29	cytochrome b5
Q9CR61	Ndufb7	N.A	N.A	0	30	NADH dehydrogenase [ubiquinone] 1 beta subcomplex subunit 7
Q93092	Taldo1 Tal Taldo	N.A	N.A	0	18	transaldolase
Q62159	Rhoc Arhc	N.A	N.A	0	21	rho-related GTP-binding protein RhoC precursor
Q9CZ42	Naxd Carkd	N.A	N.A	0	16	ATP-dependent (S)-NAD(P)H-hydrate dehydratase isoform 2
P63330	Ppp2ca	N.A	N.A	0	16	serine/threonine-protein phosphatase 2A catalytic subunit alpha isoform
Q3U0V1	Khsrp Fubp2	N.A	N.A	0	18	far upstream element-binding protein 2
Q6P4T2	Snrnp200 Kiaa0788	N.A	N.A	0	22	U5 small nuclear ribonucleoprotein 200 kDa helicase
Q9CZW5	Tomm70 D16Wsu109e Tomm70a	N.A	N.A	0	20	mitochondrial import receptor subunit TOM70
Q7TMK9	Syncrip Hnrpq Nsap1 Nsap1l	N.A	N.A	0	15	heterogeneous nuclear ribonucleoprotein Q isoform 3
Q7M6Y3	Picalm Calm Fit1	N.A	N.A	0	22	phosphatidylinositol-binding clathrin assembly protein isoform 6
Q9R0Q6	Arpc1a Sid329	N.A	N.A	0	19	actin-related protein 2/3 complex subunit 1A
O35465	Fkbp8 Fkbp38 Sam11	N.A	N.A	0	19	peptidyl-prolyl cis-trans isomerase FKBP8 isoform b
Q3UQ44	Iqgap2	N.A	N.A	0	19	ras GTPase-activating-like protein IQGAP2
Q5SUR0	Pfas Kiaa0361	N.A	N.A	0	18	phosphoribosylformylglycinamidine synthase
Q8R1B4	Eif3c Eif3s8	N.A	N.A	0	21	eukaryotic translation initiation factor 3 subunit C
P19783	Cox4i1 Cox4 Cox4a	N.A	N.A	0	30	cytochrome c oxidase subunit 4 isoform 1, mitochondrial isoform 2
Q9R112	Sqor Sqrdl	N.A	N.A	0	25	sulfide:quinone oxidoreductase, mitochondrial
P08905	Lyz2 Lyz Lyzs	N.A	N.A	0	32	lysozyme C-2 precursor
B9EJ86	Osbpl8 Kiaa1451 Orp8	N.A	N.A	0	18	PREDICTED: oxysterol-binding protein-related protein 8 isoform X1
Q920R6	Atp6v0a4 Atp6n1b	N.A	N.A	0	18	V-type proton ATPase 116 kDa subunit a isoform 4
Q9JMH6	Txnrd1 Trxr1	N.A	N.A	0	26	thioredoxin reductase 1, cytoplasmic isoform 2
Q9Z2H7	Gipc2 Semcap2	N.A	N.A	0	18	PDZ domain-containing protein GIPC2
Q6NZJ6	Eif4g1	N.A	N.A	0	20	eukaryotic translation initiation factor 4 gamma 1 isoform a
P11881	Itpr1 Insp3r Pcd6 Pcp1	N.A	N.A	0	15	PREDICTED: inositol 1,4,5-trisphosphate receptor type 1 isoform X15
Q8VI47	Abcc2	N.A	N.A	0	18	canalicular multispecific organic anion transporter 1
Q9R0M5	Tpk1	N.A	N.A	0	22	thiamin pyrophosphokinase 1
P06281	Ren1 Ren Ren-1	N.A	N.A	0	16	renin-1 precursor
F6ZDS4	Tpr	N.A	N.A	0	16	nucleoprotein TPR
Q91WK5	Gcsh	N.A	N.A	0	22	glycine cleavage system H protein, mitochondrial precursor
Q99M87	Dnaja3 Tid1	N.A	N.A	0	18	dnaJ homolog subfamily A member 3, mitochondrial isoform 2
P97364	Sephs2 Sps2	N.A	N.A	0	25	selenide, water dikinase 2
Q9WUU7	Ctsz	N.A	N.A	0	27	cathepsin Z preproprotein
Q91WU5	As3mt Cyt19	N.A	N.A	0	14	arsenite methyltransferase
Q8BFW7	Lpp	N.A	N.A	0	25	lipoma-preferred partner homolog isoform 1
A3KMP2	Ttc38	N.A	N.A	0	15	tetratricopeptide repeat protein 38
Q60604	Scin	N.A	N.A	0	18	adseverin isoform 1
P61164	Actr1a Ctrn1	N.A	N.A	0	15	alpha-centractin
O88685	Psmc3 Tbp1	N.A	N.A	0	20	26S protease regulatory subunit 6A
P42932	Cct8 Cctq	N.A	N.A	0	17	T-complex protein 1 subunit theta
Q9CS42	Prps2	N.A	N.A	0	20	ribose-phosphate pyrophosphokinase 2
Q9QXY6	Ehd3 Ehd2	N.A	N.A	0	14	EH domain-containing protein 3
P10518	Alad Lv	N.A	N.A	0	18	delta-aminolevulinic acid dehydratase
Q9Z2W0	Dnpep	N.A	N.A	0	15	aspartyl aminopeptidase isoform b
P07309	Ttr	N.A	N.A	0	14	transthyretin precursor
P51150	Rab7a Rab7	N.A	N.A	0	16	ras-related protein Rab-7a
Q9CPQ8	Atp5mg Atp5l	N.A	N.A	0	21	ATP synthase subunit g, mitochondrial
Q9CQW2	Arl8b Arl10c Gie1	N.A	N.A	0	15	ADP-ribosylation factor-like protein 8B
Q9D1G1	Rab1b	N.A	N.A	0	30	ras-related protein Rab-1B
Q9CQ19	Myl9 Myrl2	N.A	N.A	0	20	PREDICTED: myosin regulatory light polypeptide 9 isoform X1
Q61990	Pcbp2 Cbp Hnrnpx Hnrpx	N.A	N.A	0	26	poly(rC)-binding protein 2 isoform 3
P84091	Ap2m1 Clapm1	N.A	N.A	0	18	AP-2 complex subunit mu isoform 1
Q9CQE8	RTRAF	N.A	N.A	0	15	UPF0568 protein C14orf166 homolog
Q9DC70	Ndufs7	N.A	N.A	0	22	NADH dehydrogenase [ubiquinone] iron-sulfur protein 7, mitochondrial precursor
P51863	Atp6v0d1 Atp6d	N.A	N.A	0	19	V-type proton ATPase subunit d 1
Q9CQZ5	Ndufa6	N.A	N.A	0	13	NADH dehydrogenase [ubiquinone] 1 alpha subcomplex subunit 6
Q8CI51	Pdlim5 Enh	N.A	N.A	0	22	PDZ and LIM domain protein 5 isoform ENH1b
Q8BWM0	Ptges2 Gbf1 Pges2	N.A	N.A	0	14	prostaglandin E synthase 2
Q99JR5	Tinagl1 Arg1 Lcn7 Tinagl	N.A	N.A	0	19	tubulointerstitial nephritis antigen-like precursor
Q921F4	Hnrnpll Hnrpll	N.A	N.A	0	18	heterogeneous nuclear ribonucleoprotein L-like
Q9CQC9	Sar1b Sara1b Sara2	N.A	N.A	0	20	GTP-binding protein SAR1b
Q80SW1	Ahcyl1 Irbit	N.A	N.A	0	20	putative adenosylhomocysteinase 2
Q9DBL1	Acadsb	N.A	N.A	0	16	short/branched chain specific acyl-CoA dehydrogenase, mitochondrial
Q62318	Trim28 Kap1 Krip1 Tif1b	N.A	N.A	0	12	transcription intermediary factor 1-beta
Q3U1J4	Ddb1	N.A	N.A	0	17	DNA damage-binding protein 1
Q61937	Npm1	N.A	N.A	0	13	nucleophosmin isoform 1
Q9CY64	Blvra	N.A	N.A	0	23	biliverdin reductase A precursor
Q9Z1Z2	Strap Unrip	N.A	N.A	0	11	serine-threonine kinase receptor-associated protein
P47934	Crat	N.A	N.A	0	16	carnitine O-acetyltransferase
P50431	Shmt1 Shmt	N.A	N.A	0	16	serine hydroxymethyltransferase, cytosolic
Q8JZN5	Acad9	N.A	N.A	0	13	acyl-CoA dehydrogenase family member 9, mitochondrial
P38060	Hmgcl	N.A	N.A	0	28	hydroxymethylglutaryl-CoA lyase, mitochondrial precursor
P57776	Eef1d	N.A	N.A	0	19	elongation factor 1-delta isoform c
Q61102	Abcb7 Abc7	N.A	N.A	0	16	ATP-binding cassette sub-family B member 7, mitochondrial
Q68FH4	Galk2	N.A	N.A	0	22	N-acetylgalactosamine kinase isoform a
Q9ESG4	Cltrn Nx17 Tmem27	N.A	N.A	0	14	collectrin precursor
Q99JW5	Epcam Tacstd1	N.A	N.A	0	26	epithelial cell adhesion molecule precursor
Q9D6Y7	Msra	N.A	N.A	0	20	mitochondrial peptide methionine sulfoxide reductase isoform 4
Q9EP89	Lactb Lact1	N.A	N.A	0	14	serine beta-lactamase-like protein LACTB, mitochondrial precursor
Q9CPP6	Ndufa5	N.A	N.A	0	20	NADH dehydrogenase [ubiquinone] 1 alpha subcomplex subunit 5
Q61739	Itga6	N.A	N.A	0	11	PREDICTED: integrin alpha-6 isoform X1
Q9WVD5	Slc25a15 Ornt1	N.A	N.A	0	21	mitochondrial ornithine transporter 1
Q3V3R4	Itga1	N.A	N.A	0	14	integrin alpha-1 precursor
Q64471	Gstt1	N.A	N.A	0	11	glutathione S-transferase theta-1
Q99J39	Mlycd	N.A	N.A	0	17	malonyl-CoA decarboxylase, mitochondrial
Q924D0	Rtn4ip1 Nimp	N.A	N.A	0	17	reticulon-4-interacting protein 1, mitochondrial precursor
Q99L45	Eif2s2	N.A	N.A	0	22	eukaryotic translation initiation factor 2 subunit 2
Q9R0M4	Podxl Pclp1	N.A	N.A	0	19	podocalyxin precursor
Q8JZQ2	Afg3l2	N.A	N.A	0	16	AFG3-like protein 2
E9PVA8	Gcn1 Gcn1l1	N.A	N.A	0	16	translational activator GCN1
Q9D7J9	Echdc3	N.A	N.A	0	15	enoyl-CoA hydratase domain-containing protein 3, mitochondrial precursor
Q61646	Hp	N.A	N.A	0	19	haptoglobin precursor
O08997	Atox1	N.A	N.A	0	17	copper transport protein ATOX1
Q8K0D5	Gfm1 Efg Efg1 Gfm	N.A	N.A	0	13	elongation factor G, mitochondrial
Q8BTY1	Kyat1 Ccbl1 Kat	N.A	N.A	0	19	PREDICTED: kynurenine--oxoglutarate transaminase 1 isoform X1
Q8QZY2	Glyctk	N.A	N.A	0	14	PREDICTED: glycerate kinase isoform X1
O88958	Gnpda1 Gnpi	N.A	N.A	0	17	glucosamine-6-phosphate isomerase 1
Q91W43	Gldc	N.A	N.A	0	17	glycine dehydrogenase (decarboxylating), mitochondrial precursor
Q9D404	Oxsm	N.A	N.A	0	13	PREDICTED: 3-oxoacyl-[acyl-carrier-protein] synthase, mitochondrial isoform X1
P47791	Gsr Gr1	N.A	N.A	0	18	glutathione reductase, mitochondrial precursor
Q8JZK9	Hmgcs1	N.A	N.A	0	12	PREDICTED: hydroxymethylglutaryl-CoA synthase, cytoplasmic isoform X1
Q61233	Lcp1 Pls2	N.A	N.A	0	16	PREDICTED: plastin-2 isoform X1
P05784	Krt18 Kerd Krt1-18	N.A	N.A	0	15	keratin, type I cytoskeletal 18
P36552	Cpox Cpo	N.A	N.A	0	13	oxygen-dependent coproporphyrinogen-III oxidase, mitochondrial precursor
Q9CXN7	Pbld2 Mawbp1	N.A	N.A	0	15	phenazine biosynthesis-like domain-containing protein 2
O88746	Tom1	N.A	N.A	0	16	target of Myb protein 1 isoform 1
Q6AW69	Cgnl1 Jacop Kiaa1749	N.A	N.A	0	14	cingulin-like protein 1
Q8BMF3	Me3	N.A	N.A	0	16	NADP-dependent malic enzyme, mitochondrial
P97493	Txn2	N.A	N.A	0	17	thioredoxin, mitochondrial precursor
Q6P5H2	Nes	N.A	N.A	0	13	nestin
Q80VQ1	Lrrc1	N.A	N.A	0	14	leucine-rich repeat-containing protein 1 isoform 1
Q8VCT3	Rnpep	N.A	N.A	0	18	aminopeptidase B isoform 1
P09470	Ace Dcp1	N.A	N.A	0	15	angiotensin-converting enzyme isoform 1 precursor
Q9JHL1	Slc9a3r2 Nherf2	N.A	N.A	0	16	Na(+)/H(+) exchange regulatory cofactor NHE-RF2 isoform A
P62962	Pfn1	N.A	N.A	0	23	profilin-1
P26638	Sars Sars1 Sers	N.A	N.A	0	17	serine--tRNA ligase, cytoplasmic isoform 2
P62774	Mtpn Gcdp	N.A	N.A	0	20	myotrophin
Q9R0N0	Galk1 Galk Glk	N.A	N.A	0	13	galactokinase
P62492	Rab11a Rab11	N.A	N.A	0	14	ras-related protein Rab-11A
O70251	Eef1b Eef1b2	N.A	N.A	0	18	elongation factor 1-beta
P42669	Pura	N.A	N.A	0	15	transcriptional activator protein Pur-alpha
Q9ERK4	Cse1l Xpo2	N.A	N.A	0	20	exportin-2
Q60931	Vdac3	N.A	N.A	0	19	voltage-dependent anion-selective channel protein 3 isoform 2
O88441	Mtx2 MNCb-0780	N.A	N.A	0	15	metaxin-2
Q9QXT0	Cnpy2 Msap Tmem4 Zsig9	N.A	N.A	0	13	protein canopy homolog 2 precursor
Q62167	Ddx3x D1Pas1-rs2 Ddx3 Dead3 Erh	N.A	N.A	0	18	ATP-dependent RNA helicase DDX3X
Q9WV55	Vapa Vap33	N.A	N.A	0	15	vesicle-associated membrane protein-associated protein A
Q8K310	Matr3	N.A	N.A	0	13	matrin-3
P30115	Gsta3 Gstyc	N.A	N.A	0	15	glutathione S-transferase A3 isoform a
O09111	Ndufb11 Np15	N.A	N.A	0	22	NADH dehydrogenase [ubiquinone] 1 beta subcomplex subunit 11, mitochondrial
P62715	Ppp2cb	N.A	N.A	0	13	serine/threonine-protein phosphatase 2A catalytic subunit beta isoform
Q9Z1F9	Uba2 Sae2 Uble1b	N.A	N.A	0	13	SUMO-activating enzyme subunit 2
Q64152	Btf3	N.A	N.A	0	13	transcription factor BTF3 isoform 2
Q8BP47	Nars	N.A	N.A	0	29	asparagine--tRNA ligase, cytoplasmic isoform 2
P27546	Map4 Mtap4	N.A	N.A	0	12	microtubule-associated protein 4 isoform 4
Q91V64	Isoc1	N.A	N.A	0	11	isochorismatase domain-containing protein 1
P62264	Rps14	N.A	N.A	0	14	40S ribosomal protein S14
Q68FL4	Ahcyl2	N.A	N.A	0	18	putative adenosylhomocysteinase 3 isoform 3
Q811D0	Dlg1 Dlgh1	N.A	N.A	0	17	disks large homolog 1 isoform 3
Q9Z2H5	Epb41l1 Epb4 Epb4.1l1 Kiaa0338	N.A	N.A	0	15	band 4.1-like protein 1 isoform e
Q9DCM2	Gstk1	N.A	N.A	0	9	glutathione S-transferase kappa 1
Q91V61	Sfxn3	N.A	N.A	0	15	PREDICTED: sideroflexin-3 isoform X1
Q99J99	Mpst	N.A	N.A	0	17	3-mercaptopyruvate sulfurtransferase
Q60854	Serpinb6 Serpinb6a Spi3	N.A	N.A	0	15	serpin B6 isoform b
Q63932	Map2k2 Mek2 Mkk2 Prkmk2	N.A	N.A	0	11	dual specificity mitogen-activated protein kinase kinase 2
Q5XJY5	Arcn1 Copd	N.A	N.A	0	12	coatomer subunit delta
Q8JZN7	Rhot2 Arht2	N.A	N.A	0	16	mitochondrial Rho GTPase 2
Q9CPU4	Mgst3	N.A	N.A	0	15	microsomal glutathione S-transferase 3
Q60991	Cyp7b1	N.A	N.A	0	11	PREDICTED: 25-hydroxycholesterol 7-alpha-hydroxylase isoform X1
Q78IK2	Atp5md Dapit Usmg5	N.A	N.A	0	16	up-regulated during skeletal muscle growth protein 5
Q9WUZ9	Entpd5 Cd39l4	N.A	N.A	0	15	ectonucleoside triphosphate diphosphohydrolase 5 isoform b precursor
O54734	Ddost	N.A	N.A	0	17	dolichyl-diphosphooligosaccharide--protein glycosyltransferase 48 kDa subunit precursor
Q9EPC1	Parva Actp MNCb-0301	N.A	N.A	0	13	alpha-parvin
Q99JY3	Gimap4 Ian1 Imap4	N.A	N.A	0	15	GTPase IMAP family member 4 isoform c
G3X9C2	Nccrp1 Fbxo50	N.A	N.A	0	27	F-box only protein 50
Q61702	Itih1	N.A	N.A	0	18	inter-alpha-trypsin inhibitor heavy chain H1 precursor
O88533	Ddc	N.A	N.A	0	19	aromatic-L-amino-acid decarboxylase
Q9NYQ2	Hao2 Hao3 Haox2	N.A	N.A	0	20	hydroxyacid oxidase 2
P59158	Slc12a3 Ncc Tsc	N.A	N.A	0	16	solute carrier family 12 member 3 isoform 1
Q9R069	Bcam Gplu Lu	N.A	N.A	0	13	basal cell adhesion molecule precursor
Q9D1Q6	Erp44 Kiaa0573 Txndc4	N.A	N.A	0	19	endoplasmic reticulum resident protein 44 precursor
Q91WT8	Rbm47	N.A	N.A	0	15	RNA-binding protein 47 isoform b
Q9D662	Sec23b	N.A	N.A	0	13	protein transport protein Sec23B isoform 1
Q91YD6	Vill Villp	N.A	N.A	0	15	villin-like protein isoform 2
Q925I1	Atad3 Atad3a Kiaa1273	N.A	N.A	0	18	ATPase family AAA domain-containing protein 3
Q8BYF6	Slc5a8 Smct Smct1	N.A	N.A	0	13	sodium-coupled monocarboxylate transporter 1
Q6A068	Cdc5l Kiaa0432	N.A	N.A	0	16	cell division cycle 5-like protein
Q9R1P4	Psma1	N.A	N.A	0	18	proteasome subunit alpha type-1
P58871	Tnks1bp1 Kiaa1741 Tab182	N.A	N.A	0	14	182 kDa tankyrase-1-binding protein
Q9JHS4	Clpx	N.A	N.A	0	12	ATP-dependent Clp protease ATP-binding subunit clpX-like, mitochondrial isoform 1
P34022	Ranbp1 Htf9-a Htf9a	N.A	N.A	0	13	ran-specific GTPase-activating protein
Q9ERT9	Ppp1r1a	N.A	N.A	0	14	protein phosphatase 1 regulatory subunit 1A
P47856	Gfpt1 Gfpt	N.A	N.A	0	13	glutamine--fructose-6-phosphate aminotransferase [isomerizing] 1
Q9WTQ5	Akap12 Gag12 Ssecks	N.A	N.A	0	14	A-kinase anchor protein 12
P32261	Serpinc1 At3	N.A	N.A	0	12	antithrombin-III precursor
Q9CWK8	Snx2	N.A	N.A	0	15	sorting nexin-2
Q9CR21	Ndufab1	N.A	N.A	0	15	acyl carrier protein, mitochondrial precursor
Q9WV80	Snx1	N.A	N.A	0	14	sorting nexin-1
Q9JHJ0	Tmod3	N.A	N.A	0	19	tropomodulin-3
Q9EQK5	Mvp	N.A	N.A	0	14	PREDICTED: major vault protein isoform X1
Q6PGL7	Washc2 D6Wsu116e Fam21 Kiaa0592	N.A	N.A	0	10	WASH complex subunit FAM21
P49935	Ctsh	N.A	N.A	0	16	pro-cathepsin H preproprotein
Q9D2V7	Coro7	N.A	N.A	0	16	coronin-7
Q6NSR8	Npepl1	N.A	N.A	0	14	probable aminopeptidase NPEPL1
Q9D9V3	Echdc1	N.A	N.A	0	13	ethylmalonyl-CoA decarboxylase isoform a
Q8BUV3	Gphn	N.A	N.A	0	11	gephyrin isoform 2
Q8BXK9	Clic5	N.A	N.A	0	17	chloride intracellular channel protein 5
P16675	Ctsa Ppgb	N.A	N.A	0	14	lysosomal protective protein isoform b preproprotein
Q01279	Egfr	N.A	N.A	0	12	epidermal growth factor receptor isoform 1 precursor
Q64010	Crk Crko	N.A	N.A	0	13	adapter molecule crk isoform 2
Q8BHG1	Nrdc Nrd1	N.A	N.A	0	11	nardilysin precursor
Q6P3A8	Bckdhb	N.A	N.A	0	15	2-oxoisovalerate dehydrogenase subunit beta, mitochondrial
Q91YW3	Dnajc3 P58ipk	N.A	N.A	0	15	dnaJ homolog subfamily C member 3 precursor
P97384	Anxa11 Anx11	N.A	N.A	0	12	annexin A11
P56391	Cox6b1 Cox6b	N.A	N.A	0	11	cytochrome c oxidase subunit 6B1
P82343	Renbp	N.A	N.A	0	15	N-acylglucosamine 2-epimerase isoform 1
O88487	Dync1i2 Dnci2 Dncic2	N.A	N.A	0	19	cytoplasmic dynein 1 intermediate chain 2 isoform 5
P97314	Csrp2 Dlp1	N.A	N.A	0	21	cysteine and glycine-rich protein 2
Q60967	Papss1 Asapk Atpsk1 Papss	N.A	N.A	0	19	bifunctional 3'-phosphoadenosine 5'-phosphosulfate synthase 1 isoform a
Q9JKB1	Uchl3	N.A	N.A	0	12	ubiquitin carboxyl-terminal hydrolase isozyme L3
P56565	S100a1	N.A	N.A	0	18	protein S100-A1
P98197	Atp11a	N.A	N.A	0	19	PREDICTED: probable phospholipid-transporting ATPase IH isoform X1
O35226	Psmd4 Mcb1	N.A	N.A	0	16	26S proteasome non-ATPase regulatory subunit 4 isoform 2
Q8R361	Rab11fip5 D6Ertd32e Rip11	N.A	N.A	0	16	rab11 family-interacting protein 5 isoform 1
Q9R1P1	Psmb3	N.A	N.A	0	15	proteasome subunit beta type-3
Q8R5C5	Actr1b	N.A	N.A	0	15	beta-centractin
P62082	Rps7	N.A	N.A	0	18	40S ribosomal protein S7
Q62465	Vat1 Vat-1	N.A	N.A	0	15	synaptic vesicle membrane protein VAT-1 homolog
Q11011	Npepps Psa	N.A	N.A	0	15	puromycin-sensitive aminopeptidase
Q9D892	Itpa	N.A	N.A	0	14	inosine triphosphate pyrophosphatase
P51410	Rpl9	N.A	N.A	0	14	60S ribosomal protein L9
P97371	Psme1	N.A	N.A	0	22	proteasome activator complex subunit 1
Q9R0Y5	Ak1	N.A	N.A	0	13	adenylate kinase isoenzyme 1 isoform 2
O70194	Eif3d Eif3s7	N.A	N.A	0	17	PREDICTED: eukaryotic translation initiation factor 3 subunit D isoform X1
P48758	Cbr1 Cbr	N.A	N.A	0	12	carbonyl reductase [NADPH] 1
Q922B2	Dars	N.A	N.A	0	12	aspartate--tRNA ligase, cytoplasmic isoform 1
P31001	Des	N.A	N.A	0	14	desmin
Q9CQJ8	Ndufb9	N.A	N.A	0	21	NADH dehydrogenase [ubiquinone] 1 beta subcomplex subunit 9
Q9CQX2	Cyb5b Cyb5m	N.A	N.A	0	11	cytochrome b5 type B precursor
P35293	Rab18	N.A	N.A	0	11	ras-related protein Rab-18 isoform 2 precursor
O55022	Pgrmc1 Pgrmc	N.A	N.A	0	13	membrane-associated progesterone receptor component 1
Q9CXY6	Ilf2 Nf45	N.A	N.A	0	11	interleukin enhancer-binding factor 2
P53994	Rab2a Rab2	N.A	N.A	0	12	ras-related protein Rab-2A
Q99KP6	Prpf19 Prp19 Snev	N.A	N.A	0	13	pre-mRNA-processing factor 19 isoform 2
P35762	Cd81 Tapa1	N.A	N.A	0	19	CD81 antigen
Q8VH51	Rbm39 Caper Rnpc2	N.A	N.A	0	13	PREDICTED: RNA-binding protein 39 isoform X4
P26369	U2af2 U2af65	N.A	N.A	0	13	splicing factor U2AF 65 kDa subunit isoform 1
Q9DCZ4	Apoo Fam121b Mic23 Mic26	N.A	N.A	0	10	apolipoprotein O isoform 3
Q62418	Dbnl Abp1 Sh3p7	N.A	N.A	0	12	drebrin-like protein isoform 3
Q62393	Tpd52	N.A	N.A	0	12	tumor protein D52 isoform 5
P48024	Eif1 Sui1 Sui1-rs1	N.A	N.A	0	18	eukaryotic translation initiation factor 1
Q9CXU9	Eif1b	N.A	N.A	0	18	eukaryotic translation initiation factor 1b
O08810	Eftud2 Snrp116	N.A	N.A	0	14	116 kDa U5 small nuclear ribonucleoprotein component isoform a
P28653	Bgn	N.A	N.A	0	14	biglycan precursor
Q9DAW9	Cnn3	N.A	N.A	0	18	calponin-3
Q8VBZ3	Clptm1 N14	N.A	N.A	0	16	cleft lip and palate transmembrane protein 1 homolog
Q9QZB7	Actr10 Act11 Actr11 Arp11	N.A	N.A	0	12	actin-related protein 10
Q99LP6	Grpel1	N.A	N.A	0	14	grpE protein homolog 1, mitochondrial precursor
P54822	Adsl Adl	N.A	N.A	0	10	adenylosuccinate lyase
Q9Z1W8	Atp12a Atp1al1	N.A	N.A	0	12	potassium-transporting ATPase alpha chain 2
P57759	Erp29	N.A	N.A	0	29	endoplasmic reticulum resident protein 29 precursor
Q921M3	Sf3b3 Kiaa0017	N.A	N.A	0	10	splicing factor 3B subunit 3
Q9CX34	Sugt1	N.A	N.A	0	12	suppressor of G2 allele of SKP1 homolog
Q61029	Tmpo Lap2	N.A	N.A	0	9	lamina-associated polypeptide 2 isoform beta
P04919	Slc4a1 Ae1	N.A	N.A	0	8	band 3 anion transport protein
O08663	Metap2 Mnpep P67eif2	N.A	N.A	0	15	methionine aminopeptidase 2
Q8R086	Suox	N.A	N.A	0	13	sulfite oxidase, mitochondrial precursor
Q8R050	Gspt1 Erf3a	N.A	N.A	0	17	eukaryotic peptide chain release factor GTP-binding subunit ERF3A isoform 2
A2AN08	Ubr4 Kiaa0462 Zubr1	N.A	N.A	0	11	E3 ubiquitin-protein ligase UBR4
Q8JZV9	Bdh2 Dhrs6	N.A	N.A	0	15	3-hydroxybutyrate dehydrogenase type 2 isoform 2
A2AKK5	Acnat1	N.A	N.A	0	7	PREDICTED: acyl-coenzyme A amino acid N-acyltransferase 1 isoform X1
P52196	Tst	N.A	N.A	0	12	thiosulfate sulfurtransferase
P01029	C4b C4	N.A	N.A	0	11	complement C4-B precursor
Q8BP40	Acp6 Acpl1 Lpap	N.A	N.A	0	12	lysophosphatidic acid phosphatase type 6 precursor
Q6P542	Abcf1	N.A	N.A	0	11	ATP-binding cassette sub-family F member 1
Q61033	Tmpo Lap2	N.A	N.A	0	9	lamina-associated polypeptide 2 isoform alpha
Q9DBK0	Acot12 Cach Cach1	N.A	N.A	0	12	acyl-coenzyme A thioesterase 12
Q9D2R0	Aacs	N.A	N.A	0	11	acetoacetyl-CoA synthetase
Q8VCW8	Acsf2	N.A	N.A	0	10	acyl-CoA synthetase family member 2, mitochondrial precursor
Q8R3P0	Aspa	N.A	N.A	0	15	PREDICTED: aspartoacylase isoform X1
O09043	Napsa Kdap Nap	N.A	N.A	0	25	napsin-A precursor
Q9QYR7	Acot3 Pte1a Pte2 Pte2a	N.A	N.A	0	9	acyl-coenzyme A thioesterase 3
Q91VC4	Plvap Pv1	N.A	N.A	0	13	plasmalemma vesicle-associated protein
Q8K0Q5	Arhgap18	N.A	N.A	0	10	rho GTPase-activating protein 18
Q68FL6	Mars	N.A	N.A	0	13	methionine--tRNA ligase, cytoplasmic isoform 2
Q3UJU9	Rmdn3 Fam82a2 Fam82c	N.A	N.A	0	15	regulator of microtubule dynamics protein 3
Q99KR7	Ppif	N.A	N.A	0	20	peptidyl-prolyl cis-trans isomerase F, mitochondrial precursor
P04117	Fabp4 Ap2	N.A	N.A	0	12	fatty acid-binding protein, adipocyte
Q6P8X1	Snx6	N.A	N.A	0	12	sorting nexin-6
O88696	Clpp	N.A	N.A	0	11	ATP-dependent Clp protease proteolytic subunit, mitochondrial precursor
P62073	Timm10 Tim10	N.A	N.A	0	12	mitochondrial import inner membrane translocase subunit Tim10
P63005	Pafah1b1 Lis-1 Lis1 Pafaha	N.A	N.A	0	14	platelet-activating factor acetylhydrolase IB subunit alpha
P58137	Acot8 Pte1 Pte2	N.A	N.A	0	13	acyl-coenzyme A thioesterase 8
Q9ET22	Dpp7 Dpp2 Qpp	N.A	N.A	0	10	dipeptidyl peptidase 2 precursor
Q9JM14	Nt5c Dnt1	N.A	N.A	0	11	5'(3')-deoxyribonucleotidase, cytosolic type
P70158	Smpdl3a Asml3a	N.A	N.A	0	21	acid sphingomyelinase-like phosphodiesterase 3a precursor
O08914	Faah Faah1	N.A	N.A	0	13	fatty-acid amide hydrolase 1
Q8BH69	Sephs1 Sps1	N.A	N.A	0	18	selenide, water dikinase 1
Q9ERI6	Rdh14 Pan2	N.A	N.A	0	14	retinol dehydrogenase 14
Q9CPW4	Arpc5	N.A	N.A	0	8	actin-related protein 2/3 complex subunit 5
Q80VJ3	Dnph1 Rcl	N.A	N.A	0	15	2'-deoxynucleoside 5'-phosphate N-hydrolase 1
Q8R1Q8	Dync1li1 Dncli1 Dnclic1	N.A	N.A	0	11	cytoplasmic dynein 1 light intermediate chain 1
Q8CFA2	Amt	N.A	N.A	0	14	aminomethyltransferase, mitochondrial precursor
O09044	Snap23 Sndt	N.A	N.A	0	8	PREDICTED: synaptosomal-associated protein 23 isoform X1
P48428	Tbca	N.A	N.A	0	16	tubulin-specific chaperone A
Q8QZW3	Fam151a	N.A	N.A	0	11	protein FAM151A
Q8JZV7	Amdhd2	N.A	N.A	0	16	putative N-acetylglucosamine-6-phosphate deacetylase
Q91W50	Csde1 D3Jfr1	N.A	N.A	0	12	cold shock domain-containing protein E1 isoform 1
Q80U72	Scrib Kiaa0147 Lap4 Scrib1	N.A	N.A	0	11	protein scribble homolog
Q9DCN1	Nudt12	N.A	N.A	0	10	peroxisomal NADH pyrophosphatase NUDT12
Q9QZD9	Eif3i Eif3s2 Trip1	N.A	N.A	0	10	eukaryotic translation initiation factor 3 subunit I
O88952	Lin7c Mals3 Veli3	N.A	N.A	0	15	protein lin-7 homolog C
Q9WTX5	Skp1 Skp1a	N.A	N.A	0	14	PREDICTED: S-phase kinase-associated protein 1 isoform X1
B2RXS4	Plxnb2	N.A	N.A	0	10	plexin-B2 precursor
P70122	Sbds	N.A	N.A	0	10	ribosome maturation protein SBDS
G3X9K3	Arfgef1	N.A	N.A	0	13	brefeldin A-inhibited guanine nucleotide-exchange protein 1
Q8R570	Snap47	N.A	N.A	0	11	synaptosomal-associated protein 47
Q9Z2Y8	Plpbp Prosc	N.A	N.A	0	14	proline synthase co-transcribed bacterial homolog protein isoform a
Q99JG3	Anxa13	N.A	N.A	0	11	annexin A13
P35123	Usp4 Unp	N.A	N.A	0	9	ubiquitin carboxyl-terminal hydrolase 4
A2ADY9	Ddi2	N.A	N.A	0	13	protein DDI1 homolog 2
Q62523	Zyx	N.A	N.A	0	9	zyxin isoform a
Q08509	Eps8	N.A	N.A	0	12	PREDICTED: epidermal growth factor receptor kinase substrate 8 isoform X1
Q8VDQ1	Ptgr2 Zadh1	N.A	N.A	0	12	prostaglandin reductase 2 isoform 1
P42567	Eps15	N.A	N.A	0	11	epidermal growth factor receptor substrate 15 isoform A
Q91ZU6	Dst Bpag1 Macf2	N.A	N.A	0	13	dystonin isoform 3
O35343	Kpna4 Qip1	N.A	N.A	0	15	importin subunit alpha-3
Q9Z1Q9	Vars Bat6 G7a Vars2	N.A	N.A	0	13	valine--tRNA ligase
Q3ULJ0	Gpd1l Kiaa0089	N.A	N.A	0	8	glycerol-3-phosphate dehydrogenase 1-like protein
O88544	Cops4 Csn4	N.A	N.A	0	11	COP9 signalosome complex subunit 4
P97461	Rps5	N.A	N.A	0	10	40S ribosomal protein S5
Q9CVB6	Arpc2	N.A	N.A	0	9	actin-related protein 2/3 complex subunit 2
P62835	Rap1a Krev-1	N.A	N.A	0	17	PREDICTED: ras-related protein Rap-1A isoform X1
Q8BWY3	Etf1	N.A	N.A	0	12	eukaryotic peptide chain release factor subunit 1
Q8BMJ2	Lars	N.A	N.A	0	11	leucine--tRNA ligase, cytoplasmic
Q9CQ69	Uqcrq	N.A	N.A	0	7	cytochrome b-c1 complex subunit 8
Q60737	Csnk2a1 Ckiia	N.A	N.A	0	9	PREDICTED: casein kinase II subunit alpha isoform X1
Q9D6U8	Fam162a E2ig5	N.A	N.A	0	7	protein FAM162A
Q62425	Ndufa4	N.A	N.A	0	9	cytochrome c oxidase subunit NDUFA4
P62196	Psmc5 Sug1	N.A	N.A	0	10	26S protease regulatory subunit 8
Q64433	Hspe1	N.A	N.A	0	31	10 kDa heat shock protein, mitochondrial
Q9DBP5	Cmpk1 Cmk Cmpk Uck Umk Umpk	N.A	N.A	0	13	UMP-CMP kinase
P47955	Rplp1	N.A	N.A	0	7	60S acidic ribosomal protein P1
Q8R5M8	Cadm1 Igsf4 Necl2 Ra175 Syncam SynCam1 Tslc1	N.A	N.A	0	17	cell adhesion molecule 1 isoform d precursor
Q02013	Aqp1	N.A	N.A	0	32	aquaporin-1
P97355	Sms	N.A	N.A	0	6	PREDICTED: spermine synthase
P47757	Capzb Cappb1	N.A	N.A	0	9	F-actin-capping protein subunit beta isoform b
Q8BGY2	Eif5a2	N.A	N.A	0	16	eukaryotic translation initiation factor 5A-2
P35550	Fbl	N.A	N.A	0	11	rRNA 2'-O-methyltransferase fibrillarin
Q9QYJ0	Dnaja2	N.A	N.A	0	15	dnaJ homolog subfamily A member 2
Q9EP69	Sacm1l Kiaa0851 Sac1	N.A	N.A	0	10	phosphatidylinositide phosphatase SAC1
Q78IK4	Apool Fam121a Mic27	N.A	N.A	0	9	MICOS complex subunit Mic27 precursor
Q99L47	St13 Fam10a1 Hip	N.A	N.A	0	8	hsc70-interacting protein
Q6ZQI3	Mlec Kiaa0152	N.A	N.A	0	9	malectin precursor
O35286	Dhx15 Ddx15 Deah9	N.A	N.A	0	11	putative pre-mRNA-splicing factor ATP-dependent RNA helicase DHX15 isoform 2
Q9CQF9	Pcyox1 Kiaa0908	N.A	N.A	0	11	prenylcysteine oxidase precursor
Q8C1B7	Sept11 D5Ertd606e	N.A	N.A	0	7	septin-11
P62192	Psmc1	N.A	N.A	0	10	26S protease regulatory subunit 4
Q8BFZ9	Erlin2 Spfh2	N.A	N.A	0	11	PREDICTED: erlin-2 isoform X1
P51859	Hdgf Tdrm1	N.A	N.A	0	11	hepatoma-derived growth factor
Q6P5F9	Xpo1 Crm1	N.A	N.A	0	8	exportin-1
Q62095	Ddx3y D1Pas1-rs1 Dead2	N.A	N.A	0	12	ATP-dependent RNA helicase DDX3Y
P16381	D1Pas1 Pl10	N.A	N.A	0	12	putative ATP-dependent RNA helicase Pl10
Q9EQU5	Set	N.A	N.A	0	7	protein SET isoform 2
Q8CDN6	Txnl1 Trp32 Txnl	N.A	N.A	0	16	thioredoxin-like protein 1
Q62448	Eif4g2 Nat1	N.A	N.A	0	15	eukaryotic translation initiation factor 4 gamma 2 isoform 2
Q9ERF3	Wdr61	N.A	N.A	0	8	WD repeat-containing protein 61 isoform a
Q8BMA6	Srp68	N.A	N.A	0	10	signal recognition particle subunit SRP68
Q8K1Z0	Coq9	N.A	N.A	0	10	ubiquinone biosynthesis protein COQ9, mitochondrial precursor
Q60676	Ppp5c	N.A	N.A	0	9	serine/threonine-protein phosphatase 5
Q9JK42	Pdk2	N.A	N.A	0	15	pyruvate dehydrogenase kinase, isoenzyme 2
Q9WUK2	Eif4h Wbscr1	N.A	N.A	0	10	eukaryotic translation initiation factor 4H
Q9Z1T1	Ap3b1	N.A	N.A	0	10	AP-3 complex subunit beta-1
P10711	Tcea1 Tceat	N.A	N.A	0	10	transcription elongation factor A protein 1 isoform 3
P82198	Tgfbi	N.A	N.A	0	9	transforming growth factor-beta-induced protein ig-h3 precursor
Q6PDQ2	Chd4	N.A	N.A	0	10	chromodomain-helicase-DNA-binding protein 4
P31938	Map2k1 Mek1 Prkmk1	N.A	N.A	0	8	dual specificity mitogen-activated protein kinase kinase 1
Q60865	Caprin1 Gpiap Gpiap1 Gpip137 M11s1 Rng105 G5E5	N.A	N.A	0	14	caprin-1 isoform c
Q01405	Sec23a Sec23 Sec23r	N.A	N.A	0	11	protein transport protein Sec23A
A2A5R2	Arfgef2 Arfgep2 Big2	N.A	N.A	0	13	brefeldin A-inhibited guanine nucleotide-exchange protein 2
Q9EPU0	Upf1 Rent1	N.A	N.A	0	9	regulator of nonsense transcripts 1 isoform b
Q9QZQ1	Afdn Af6 Mllt4	N.A	N.A	0	9	afadin
P62908	Rps3	N.A	N.A	0	11	40S ribosomal protein S3
Q8K0C4	Cyp51a1 Cyp51	N.A	N.A	0	10	lanosterol 14-alpha demethylase
Q78KK3	Slc22a18 Impt1 Itm Orctl2 Tssc5	N.A	N.A	0	11	solute carrier family 22 member 18
P51661	Hsd11b2 Hsd11k	N.A	N.A	0	16	corticosteroid 11-beta-dehydrogenase isozyme 2
Q99PG0	Aadac Aada	N.A	N.A	0	10	arylacetamide deacetylase precursor
Q8R404	Mic13 Qil1	N.A	N.A	0	15	protein QIL1 precursor
P40336	Vps26a Vps26	N.A	N.A	0	12	vacuolar protein sorting-associated protein 26A isoform a
P21278	Gna11 Gna-11	N.A	N.A	0	7	guanine nucleotide-binding protein subunit alpha-11
P00375	Dhfr	N.A	N.A	0	7	dihydrofolate reductase
P50543	S100a11 S100c	N.A	N.A	0	19	protein S100-A11
Q64FW2	Retsat Ppsig	N.A	N.A	0	9	all-trans-retinol 13,14-reductase precursor
Q8VIM4	Bsnd	N.A	N.A	0	8	barttin
Q61503	Nt5e Nt5 Nte	N.A	N.A	0	8	5'-nucleotidase precursor
P26149	Hsd3b2	N.A	N.A	0	9	PREDICTED: 3 beta-hydroxysteroid dehydrogenase/Delta 5--_4-isomerase type 2 isoform X1
Q9DBL7	Coasy Ukr1	N.A	N.A	0	10	PREDICTED: bifunctional coenzyme A synthase isoform X3
Q3TLP5	Echdc2 D4Ertd765e	N.A	N.A	0	13	PREDICTED: enoyl-CoA hydratase domain-containing protein 2, mitochondrial isoform X1
O35409	Folh1 Mopsm Naalad1	N.A	N.A	0	10	glutamate carboxypeptidase 2 isoform 2
Q3V1L4	Nt5c2	N.A	N.A	0	8	cytosolic purine 5'-nucleotidase isoform 3
Q9WUR9	Ak4 Ak-4 Ak3b Ak3l1	N.A	N.A	0	13	adenylate kinase 4, mitochondrial
Q8VDC0	Lars2	N.A	N.A	0	11	probable leucine--tRNA ligase, mitochondrial
Q91YP0	L2hgdh	N.A	N.A	0	12	L-2-hydroxyglutarate dehydrogenase, mitochondrial precursor
Q64176	Ces1e Es22	N.A	N.A	0	8	carboxylesterase 1E precursor
Q8VCC2	Ces1 Ces1g	N.A	N.A	0	7	liver carboxylesterase 1 precursor
Q9JLT2	Treh	N.A	N.A	0	8	trehalase isoform 1 precursor
Q71RI9	Kyat3 Ccbl2 Kat3	N.A	N.A	0	13	PREDICTED: kynurenine--oxoglutarate transaminase 3 isoform X1
Q3URE1	Acsf3	N.A	N.A	0	16	PREDICTED: acyl-CoA synthetase family member 3, mitochondrial isoform X1
Q5SWY8	Slc5a10 Sglt5	N.A	N.A	0	14	sodium/glucose cotransporter 5
Q9CQM5	Txndc17 Txnl5	N.A	N.A	0	14	thioredoxin domain-containing protein 17
Q61510	Trim25 Efp Zfp147 Znf147	N.A	N.A	0	9	E3 ubiquitin/ISG15 ligase TRIM25
Q8R3F5	Mcat Mt	N.A	N.A	0	12	malonyl-CoA-acyl carrier protein transacylase, mitochondrial
Q6DYE8	Enpp3	N.A	N.A	0	12	ectonucleotide pyrophosphatase/phosphodiesterase family member 3
Q8VC12	Uroc1	N.A	N.A	0	9	urocanate hydratase
Q9DAR7	Dcps Dcs1 Hint5	N.A	N.A	0	9	m7GpppX diphosphatase
Q9QXE0	Hacl1 Hpcl Phyh2	N.A	N.A	0	11	2-hydroxyacyl-CoA lyase 1
Q9Z1D1	Eif3g Eif3p42 Eif3s4	N.A	N.A	0	10	eukaryotic translation initiation factor 3 subunit G
P27612	Plaa Plap	N.A	N.A	0	13	phospholipase A-2-activating protein
O54988	Slk Kiaa0204 Stk2	N.A	N.A	0	8	STE20-like serine/threonine-protein kinase isoform 2
Q8VEA4	Chchd4 Mia40	N.A	N.A	0	18	mitochondrial intermembrane space import and assembly protein 40
P57016	Lad1	N.A	N.A	0	9	ladinin-1
Q3U4I7	Pyroxd2	N.A	N.A	0	7	pyridine nucleotide-disulfide oxidoreductase domain-containing protein 2
P22892	Ap1g1 Adtg Clapg1	N.A	N.A	0	10	AP-1 complex subunit gamma-1 isoform 2
P61458	Pcbd1 Dcoh Pcbd	N.A	N.A	0	12	pterin-4-alpha-carbinolamine dehydratase
Q8CFX1	H6pd	N.A	N.A	0	13	GDH/6PGL endoplasmic bifunctional protein isoform 1 precursor
O09164	Sod3	N.A	N.A	0	9	extracellular superoxide dismutase [Cu-Zn] precursor
O70433	Fhl2	N.A	N.A	0	15	PREDICTED: four and a half LIM domains protein 2 isoform X1
Q9JHK4	Rabggta	N.A	N.A	0	9	geranylgeranyl transferase type-2 subunit alpha
Q9D1I5	Mcee	N.A	N.A	0	9	methylmalonyl-CoA epimerase, mitochondrial precursor
Q3U5Q7	Cmpk2 Tyki	N.A	N.A	0	10	UMP-CMP kinase 2, mitochondrial precursor
P56394	Cox17 Cox17a	N.A	N.A	0	8	cytochrome c oxidase copper chaperone
Q3TC93	Hs1bp3	N.A	N.A	0	10	HCLS1-binding protein 3
P70444	Bid	N.A	N.A	0	8	BH3-interacting domain death agonist
Q9WVL3	Slc12a7 Kcc4	N.A	N.A	0	9	solute carrier family 12 member 7
Q9CPQ3	Tomm22 Tom22	N.A	N.A	0	15	mitochondrial import receptor subunit TOM22 homolog
Q8R3D1	Tbc1d13	N.A	N.A	0	10	TBC1 domain family member 13
Q8BGD9	Eif4b	N.A	N.A	0	10	eukaryotic translation initiation factor 4B
Q80XI3	Eif4g3	N.A	N.A	0	14	eukaryotic translation initiation factor 4 gamma 3 isoform 1
Q9R1Z8	Sorbs3 Scam1 Sh3d4	N.A	N.A	0	9	vinexin isoform a
Q9JLT4	Txnrd2 Trxr2	N.A	N.A	0	5	thioredoxin reductase 2, mitochondrial precursor
P26350	Ptma	N.A	N.A	0	10	prothymosin alpha
Q8JZS0	Lin7a Mals1 Veli1	N.A	N.A	0	11	protein lin-7 homolog A isoform 1
Q8R1S0	Coq6	N.A	N.A	0	10	ubiquinone biosynthesis monooxygenase COQ6 precursor
D3YXK2	Safb Safb1	N.A	N.A	0	12	scaffold attachment factor B1
Q9DCV4	Rmdn1 Fam82b	N.A	N.A	0	10	regulator of microtubule dynamics protein 1
O08795	Prkcsh	N.A	N.A	0	14	glucosidase 2 subunit beta isoform 1 precursor
Q8BMP6	Acbd3 Gcp60 Pap7	N.A	N.A	0	14	Golgi resident protein GCP60
Q9Z0U1	Tjp2 Zo2	N.A	N.A	0	10	PREDICTED: tight junction protein ZO-2 isoform X1
Q8BI84	Mia3 Kiaa0268 Tango	N.A	N.A	0	10	melanoma inhibitory activity protein 3 precursor
Q91X52	Dcxr	N.A	N.A	0	16	L-xylulose reductase
Q8VI36	Pxn	N.A	N.A	0	10	paxillin isoform alpha
Q8VE38	Oxnad1	N.A	N.A	0	8	oxidoreductase NAD-binding domain-containing protein 1 precursor
P49586	Pcyt1a Ctpct Pcyt1	N.A	N.A	0	10	choline-phosphate cytidylyltransferase A
P16045	Lgals1 Gbp	N.A	N.A	0	10	galectin-1
P51655	Gpc4	N.A	N.A	0	13	glypican-4 precursor
P61971	Nutf2 Ntf2	N.A	N.A	0	12	PREDICTED: nuclear transport factor 2 isoform X1
Q62446	Fkbp3 Fkbp25	N.A	N.A	0	8	peptidyl-prolyl cis-trans isomerase FKBP3
P06797	Ctsl Ctsl1	N.A	N.A	0	11	cathepsin L1 preproprotein
P52430	Pon1 Pon	N.A	N.A	0	11	serum paraoxonase/arylesterase 1 precursor
Q925B0	Pawr Par4	N.A	N.A	0	11	PRKC apoptosis WT1 regulator protein
Q8BG51	Rhot1 Arht1	N.A	N.A	0	9	PREDICTED: mitochondrial Rho GTPase 1 isoform X3
P10648	Gsta2	N.A	N.A	0	9	glutathione S-transferase A2
O54931	Akap2	N.A	N.A	0	8	A-kinase anchor protein 2 isoform 1
Q9EP71	Rai14 Kiaa1334 Norpeg	N.A	N.A	0	13	ankycorbin
Q8BK30	Ndufv3	N.A	N.A	0	9	NADH dehydrogenase [ubiquinone] flavoprotein 3, mitochondrial isoform 2
Q8C5W0	Clmn	N.A	N.A	0	8	calmin isoform b
P20065	Tmsb4x Ptmb4 Tmsb4	N.A	N.A	0	9	thymosin beta-4
P60670	Nploc4 Kiaa1499 Npl4	N.A	N.A	0	11	nuclear protein localization protein 4 homolog isoform B
Q91YJ5	Mtif2	N.A	N.A	0	9	translation initiation factor IF-2, mitochondrial isoform 1 precursor
Q9JIX8	Acin1 Acinus	N.A	N.A	0	7	PREDICTED: apoptotic chromatin condensation inducer in the nucleus isoform X5
Q3UGR5	Hdhd2	N.A	N.A	0	18	haloacid dehalogenase-like hydrolase domain-containing protein 2 isoform 1
P59999	Arpc4 Arc20	N.A	N.A	0	9	actin-related protein 2/3 complex subunit 4 isoform 1
Q3B7Z2	Osbp Kiaa4220	N.A	N.A	0	10	oxysterol-binding protein 1
Q14DH7	Acss3	N.A	N.A	0	15	acyl-CoA synthetase short-chain family member 3, mitochondrial isoform 1
A2AJL3	Fggy	N.A	N.A	0	7	FGGY carbohydrate kinase domain-containing protein isoform b
P47962	Rpl5	N.A	N.A	0	9	60S ribosomal protein L5
Q04447	Ckb Ckbb	N.A	N.A	0	8	creatine kinase B-type
Q9Z0N1	Eif2s3x	N.A	N.A	0	8	eukaryotic translation initiation factor 2 subunit 3, X-linked
Q9Z0N2	Eif2s3y	N.A	N.A	0	8	eukaryotic translation initiation factor 2 subunit 3, Y-linked
P62889	Rpl30	N.A	N.A	0	7	60S ribosomal protein L30
Q9CZD3	Gars	N.A	N.A	0	9	glycine--tRNA ligase
Q99KC8	Vwa5a Loh11cr2a	N.A	N.A	0	9	von Willebrand factor A domain-containing protein 5A
Q9D7G0	Prps1	N.A	N.A	0	8	ribose-phosphate pyrophosphokinase 1
Q8BP48	Metap1	N.A	N.A	0	10	methionine aminopeptidase 1
P14685	Psmd3 P91a Tstap91a	N.A	N.A	0	7	26S proteasome non-ATPase regulatory subunit 3
Q60817	Naca	N.A	N.A	0	5	nascent polypeptide-associated complex subunit alpha isoform b
Q61206	Pafah1b2 Pafahb	N.A	N.A	0	14	platelet-activating factor acetylhydrolase IB subunit beta
Q6ZWX6	Eif2s1 Eif2a	N.A	N.A	0	10	eukaryotic translation initiation factor 2 subunit 1
O35593	Psmd14 Pad1	N.A	N.A	0	12	26S proteasome non-ATPase regulatory subunit 14
Q9CQM9	Glrx3 Picot Txnl2	N.A	N.A	0	9	glutaredoxin-3
Q9CZ30	Ola1 Gtpbp9	N.A	N.A	0	5	obg-like ATPase 1 isoform a
P45591	Cfl2	N.A	N.A	0	7	cofilin-2
Q641P0	Actr3b	N.A	N.A	0	6	actin-related protein 3B
P24369	Ppib	N.A	N.A	0	9	peptidyl-prolyl cis-trans isomerase B precursor
Q62348	Tsn	N.A	N.A	0	6	translin
O70325	Gpx4	N.A	N.A	0	6	phospholipid hydroperoxide glutathione peroxidase, nuclear isoform 2 precursor
Q9JLV5	Cul3	N.A	N.A	0	6	cullin-3
Q7TNP2	Ppp2r1b	N.A	N.A	0	8	serine/threonine-protein phosphatase 2A 65 kDa regulatory subunit A beta isoform isoform b
P70670	Naca Gm1878	N.A	N.A	0	6	nascent polypeptide-associated complex subunit alpha isoform b
Q9QXK3	Copg2	N.A	N.A	0	8	coatomer subunit gamma-2
Q5ND34	Wdr81	N.A	N.A	0	7	PREDICTED: WD repeat-containing protein 81 isoform X3
P46460	Nsf Skd2	N.A	N.A	0	8	vesicle-fusing ATPase
Q9D1D4	Tmed10 Tmp21	N.A	N.A	0	13	transmembrane emp24 domain-containing protein 10 precursor
P57722	Pcbp3	N.A	N.A	0	12	poly(rC)-binding protein 3
O09131	Gsto1 Gstx Gtsttl	N.A	N.A	0	7	glutathione S-transferase omega-1
P83917	Cbx1 Cbx	N.A	N.A	0	10	chromobox protein homolog 1
Q8VDW0	Ddx39a Ddx39	N.A	N.A	0	4	PREDICTED: ATP-dependent RNA helicase DDX39A isoform X1
P51885	Lum Lcn Ldc	N.A	N.A	0	9	lumican precursor
O35841	Api5	N.A	N.A	0	11	apoptosis inhibitor 5
Q3UIU2	Ndufb6 Gm137	N.A	N.A	0	11	NADH dehydrogenase [ubiquinone] 1 beta subcomplex subunit 6
Q9CQB5	Cisd2 Cdgsh2 Noxp70 Zcd2	N.A	N.A	0	7	CDGSH iron-sulfur domain-containing protein 2
P53810	Pitpna Pitpn	N.A	N.A	0	6	phosphatidylinositol transfer protein alpha isoform
Q9DCC8	Tomm20	N.A	N.A	0	15	mitochondrial import receptor subunit TOM20 homolog
O89086	Rbm3	N.A	N.A	0	6	RNA-binding protein 3 isoform 2
P26516	Psmd7 Mov-34 Mov34	N.A	N.A	0	7	26S proteasome non-ATPase regulatory subunit 7
Q501J6	Ddx17	N.A	N.A	0	10	probable ATP-dependent RNA helicase DDX17 isoform 4
O08539	Bin1 Amphl Sh3p9	N.A	N.A	0	8	PREDICTED: myc box-dependent-interacting protein 1 isoform X16
Q9WVT6	Ca14 Car14 Catm	N.A	N.A	0	14	carbonic anhydrase 14 precursor
Q925N0	Sfxn5	N.A	N.A	0	7	sideroflexin-5
O35609	Scamp3	N.A	N.A	0	7	secretory carrier-associated membrane protein 3
Q9JKB3	Ybx3 Csda Msy4	N.A	N.A	0	8	Y-box-binding protein 3 short isoform
Q61239	Fnta	N.A	N.A	0	9	protein farnesyltransferase/geranylgeranyltransferase type-1 subunit alpha
Q61081	Cdc37	N.A	N.A	0	9	hsp90 co-chaperone Cdc37
P62746	Rhob Arhb	N.A	N.A	0	10	rho-related GTP-binding protein RhoB precursor
Q80X80	C2cd2l Tmem24	N.A	N.A	0	8	C2 domain-containing protein 2-like
Q923D2	Blvrb	N.A	N.A	0	9	flavin reductase (NADPH) isoform 1
P35282	Rab21	N.A	N.A	0	10	ras-related protein Rab-21
P60122	Ruvbl1 Tip49 Tip49a	N.A	N.A	0	7	ruvB-like 1
Q3UGC7	Eif3j1 Eif3s1-1	N.A	N.A	0	7	eukaryotic translation initiation factor 3 subunit J
Q66JS6	Eif3j2 Eif3s1-2 Gm9781	N.A	N.A	0	7	eukaryotic translation initiation factor 3 subunit J-B
Q9ER00	Stx12	N.A	N.A	0	9	syntaxin-12
Q99020	Hnrnpab Cbf-a Cgbfa Hnrpab	N.A	N.A	0	7	heterogeneous nuclear ribonucleoprotein A/B isoform 2
Q8CHP8	Pgp	N.A	N.A	0	7	phosphoglycolate phosphatase
O35344	Kpna3 Qip2	N.A	N.A	0	7	importin subunit alpha-4
P70697	Urod	N.A	N.A	0	11	uroporphyrinogen decarboxylase
Q3THS6	Mat2a	N.A	N.A	0	10	S-adenosylmethionine synthase isoform type-2
Q91W90	Txndc5 Tlp46	N.A	N.A	0	7	thioredoxin domain-containing protein 5 isoform 2
Q8CHH9	Sept8 Kiaa0202	N.A	N.A	0	8	septin-8 isoform 2
Q9DBG5	Plin3 M6prbp1 Tip47	N.A	N.A	0	9	perilipin-3
Q8BFY9	Tnpo1 Kpnb2	N.A	N.A	0	11	transportin-1 isoform 2
O35857	Timm44 Mimt44 Tim44	N.A	N.A	0	9	mitochondrial import inner membrane translocase subunit TIM44
Q9Z1R2	Bag6 Bat3	N.A	N.A	0	9	large proline-rich protein BAG6 isoform 1
P97855	G3bp1 G3bp	N.A	N.A	0	11	ras GTPase-activating protein-binding protein 1
Q9QUR6	Prep Pep	N.A	N.A	0	10	prolyl endopeptidase
Q3UHJ0	Aak1 Kiaa1048	N.A	N.A	0	8	AP2 associated kinase 1 isoform 2
Q9CW03	Smc3 Bam Bmh Cspg6 Mmip1 Smc3l1 Smcd	N.A	N.A	0	8	structural maintenance of chromosomes protein 3
Q9CRD0	Ociad1 Asrij	N.A	N.A	0	9	OCIA domain-containing protein 1 isoform 3
Q9D554	Sf3a3 Sap61	N.A	N.A	0	11	splicing factor 3A subunit 3
Q8BH64	Ehd2	N.A	N.A	0	6	PREDICTED: EH domain-containing protein 2 isoform X1
Q99MN1	Kars	N.A	N.A	0	11	lysine--tRNA ligase isoform 2
Q9WV32	Arpc1b	N.A	N.A	0	7	actin-related protein 2/3 complex subunit 1B
Q9D7N9	Apmap	N.A	N.A	0	12	adipocyte plasma membrane-associated protein
Q8BK72	Mrps27	N.A	N.A	0	10	28S ribosomal protein S27, mitochondrial
P46935	Nedd4 Kiaa0093 Nedd-4 Nedd4-1 Nedd4a	N.A	N.A	0	6	E3 ubiquitin-protein ligase NEDD4
Q8BYL4	Yars2	N.A	N.A	0	9	tyrosine--tRNA ligase, mitochondrial
Q8C5Q4	Grsf1	N.A	N.A	0	6	G-rich sequence factor 1 isoform 2
Q9CYR6	Pgm3 Agm1 Pgm-3	N.A	N.A	0	9	phosphoacetylglucosamine mutase isoform 2
Q6PA06	Atl2 Arl6ip2	N.A	N.A	0	7	atlastin-2 isoform 2
Q6PDI5	Ecpas Ecm29 Kiaa0368	N.A	N.A	0	7	PREDICTED: proteasome-associated protein ECM29 homolog isoform X2
Q5SQX6	Cyfip2 Kiaa1168 Pir121	N.A	N.A	0	6	cytoplasmic FMR1-interacting protein 2
P58021	Tm9sf2	N.A	N.A	0	11	transmembrane 9 superfamily member 2 precursor
Q9D6Y9	Gbe1	N.A	N.A	0	8	1,4-alpha-glucan-branching enzyme
Q9WTX6	Cul1	N.A	N.A	0	5	cullin-1
P39447	Tjp1 Zo1	N.A	N.A	0	9	tight junction protein ZO-1 isoform 1
Q9D6S7	Mrrf	N.A	N.A	0	8	ribosome-recycling factor, mitochondrial precursor
Q8BGS1	Epb41l5 Epb4.1l5 Kiaa1548	N.A	N.A	0	14	PREDICTED: band 4.1-like protein 5 isoform X2
Q9CQH3	Ndufb5	N.A	N.A	0	10	NADH dehydrogenase [ubiquinone] 1 beta subcomplex subunit 5, mitochondrial precursor
Q99K41	Emilin1	N.A	N.A	0	9	EMILIN-1 precursor
Q9WV68	Decr2 Pdcr	N.A	N.A	0	6	peroxisomal 2,4-dienoyl-CoA reductase
P97872	Fmo5	N.A	N.A	0	11	dimethylaniline monooxygenase [N-oxide-forming] 5
P0CW02	Ly6c1	N.A	N.A	0	8	lymphocyte antigen 6C1 isoform 1 precursor
P0CW03	Ly6c2 Ly6c	N.A	N.A	0	8	lymphocyte antigen 6C2 precursor
Q9D024	Ccdc47 Asp4	N.A	N.A	0	9	coiled-coil domain-containing protein 47 precursor
Q91YR1	Twf1 Ptk9	N.A	N.A	0	7	twinfilin-1
P35576	G6pc G6pt	N.A	N.A	0	9	glucose-6-phosphatase
Q9D5T0	Atad1	N.A	N.A	0	10	ATPase family AAA domain-containing protein 1
O08966	Slc22a1 Lx1 Oct1	N.A	N.A	0	11	solute carrier family 22 member 1
Q8VC69	Slc22a6 Nkt Oat1	N.A	N.A	0	12	solute carrier family 22 member 6
Q61694	Hsd3b5	N.A	N.A	0	12	3 beta-hydroxysteroid dehydrogenase type 5
Q9DCT8	Crip2 Crp2 Hlp	N.A	N.A	0	8	cysteine-rich protein 2
Q9R0X4	Acot9 Acate2	N.A	N.A	0	10	acyl-coenzyme A thioesterase 9, mitochondrial
O55222	Ilk	N.A	N.A	0	7	integrin-linked protein kinase
Q8R3G9	Tspan8	N.A	N.A	0	10	PREDICTED: tetraspanin-8 isoform X1
Q99J23	Ghdc D11lgp1e Lgp1	N.A	N.A	0	9	GH3 domain-containing protein precursor
Q9ESB3	Hrg	N.A	N.A	0	6	histidine-rich glycoprotein precursor
Q91YM4	Tbrg4 Kiaa0948	N.A	N.A	0	7	protein TBRG4
Q925N2	Sfxn2	N.A	N.A	0	11	sideroflexin-2
Q7TT50	Cdc42bpb Kiaa1124	N.A	N.A	0	8	serine/threonine-protein kinase MRCK beta
Q9WTL7	Lypla2	N.A	N.A	0	7	acyl-protein thioesterase 2
Q9Z0J0	Npc2	N.A	N.A	0	8	epididymal secretory protein E1 precursor
Q91VH2	Snx9	N.A	N.A	0	8	sorting nexin-9
Q810B6	Ankfy1 Ankhzn Kiaa1255	N.A	N.A	0	6	rabankyrin-5
Q6ZWQ0	Syne2	N.A	N.A	0	8	nesprin-2
Q922Z0	Ddo	N.A	N.A	0	6	D-aspartate oxidase precursor
O88851	Rbbp9 Bog	N.A	N.A	0	6	putative hydrolase RBBP9
Q9CXI0	Coq5 D5Ertd33e	N.A	N.A	0	8	2-methoxy-6-polyprenyl-1,4-benzoquinol methylase, mitochondrial precursor
Q3ULF4	Spg7	N.A	N.A	0	8	paraplegin
P61290	Psme3	N.A	N.A	0	7	proteasome activator complex subunit 3
Q32Q92	Acot6	N.A	N.A	0	7	acyl-coenzyme A thioesterase 6
P27641	Xrcc5 G22p2	N.A	N.A	0	8	X-ray repair cross-complementing protein 5
O88738	Birc6 Kiaa1289	N.A	N.A	0	4	baculoviral IAP repeat-containing protein 6
P09813	Apoa2	N.A	N.A	0	12	apolipoprotein A-II precursor
Q9CQX8	Mrps36	N.A	N.A	0	11	28S ribosomal protein S36, mitochondrial isoform 1
Q8R123	Flad1	N.A	N.A	0	6	FAD synthase
Q91YP2	Nln	N.A	N.A	0	9	neurolysin, mitochondrial precursor
P12023	App	N.A	N.A	0	9	amyloid beta A4 protein isoform 1 precursor
Q9D7A8	Armc1	N.A	N.A	0	6	armadillo repeat-containing protein 1
Q8VC28	Akr1c13	N.A	N.A	0	8	aldo-keto reductase family 1 member C13
Q9Z315	Sart1 Haf	N.A	N.A	0	6	U4/U6.U5 tri-snRNP-associated protein 1
P17918	Pcna	N.A	N.A	0	10	proliferating cell nuclear antigen
Q9JMA1	Usp14	N.A	N.A	0	10	ubiquitin carboxyl-terminal hydrolase 14 isoform 1
Q9Z2Z9	Gfpt2	N.A	N.A	0	8	glutamine--fructose-6-phosphate aminotransferase [isomerizing] 2
Q9JK81	Myg1	N.A	N.A	0	8	UPF0160 protein MYG1, mitochondrial precursor
Q68FF6	Git1	N.A	N.A	0	8	ARF GTPase-activating protein GIT1
P46978	Stt3a Itm1	N.A	N.A	0	8	dolichyl-diphosphooligosaccharide--protein glycosyltransferase subunit STT3A
Q8R519	Acmsd	N.A	N.A	0	14	2-amino-3-carboxymuconate-6-semialdehyde decarboxylase
Q921X9	Pdia5 Pdir	N.A	N.A	0	11	protein disulfide-isomerase A5 precursor
Q8BRF7	Scfd1 Stxbp1l2	N.A	N.A	0	10	sec1 family domain-containing protein 1
P62748	Hpcal1	N.A	N.A	0	8	PREDICTED: hippocalcin-like protein 1 isoform X1
Q9ERS2	Ndufa13 Grim19	N.A	N.A	0	12	NADH dehydrogenase [ubiquinone] 1 alpha subcomplex subunit 13
P61087	Ube2k Hip2	N.A	N.A	0	7	ubiquitin-conjugating enzyme E2 K
Q9Z2J0	Slc23a1 Svct1 Yspl3	N.A	N.A	0	11	solute carrier family 23 member 1
P33622	Apoc3	N.A	N.A	0	9	apolipoprotein C-III isoform b precursor
Q8VEE0	Rpe	N.A	N.A	0	10	ribulose-phosphate 3-epimerase
Q9EPB4	Pycard Asc	N.A	N.A	0	5	apoptosis-associated speck-like protein containing a CARD
Q3UFF7	Lyplal1	N.A	N.A	0	7	lysophospholipase-like protein 1
D3YZP9	Ccdc6	N.A	N.A	0	6	coiled-coil domain-containing protein 6
Q60598	Cttn Ems1	N.A	N.A	0	10	src substrate cortactin isoform 1
O09012	Pex5 Pxr1	N.A	N.A	0	7	peroxisomal biogenesis factor 5 isoform 1
Q9CYA6	Zcchc8	N.A	N.A	0	7	zinc finger CCHC domain-containing protein 8
P52503	Ndufs6 Ip13	N.A	N.A	0	10	NADH dehydrogenase [ubiquinone] iron-sulfur protein 6, mitochondrial precursor
Q9CPQ1	Cox6c	N.A	N.A	0	7	cytochrome c oxidase subunit 6C
Q9D8U8	Snx5	N.A	N.A	0	7	sorting nexin-5
Q61136	Prpf4b Cbp143 Prp4h Prp4k Prp4m Prpk	N.A	N.A	0	5	serine/threonine-protein kinase PRP4 homolog
Q80WK2	Slc51b Ostb	N.A	N.A	0	10	organic solute transporter subunit beta
Q8BGT5	Gpt2 Aat2	N.A	N.A	0	7	alanine aminotransferase 2
P47811	Mapk14 Crk1 Csbp1 Csbp2	N.A	N.A	0	5	mitogen-activated protein kinase 14 isoform 3
Q9Z2V5	Hdac6	N.A	N.A	0	7	PREDICTED: histone deacetylase 6 isoform X1
Q9WU65	Gk2 Gk-rs2 Gkrs2	N.A	N.A	0	12	glycerol kinase 2
P11404	Fabp3 Fabph1	N.A	N.A	0	11	fatty acid-binding protein, heart
Q64378	Fkbp5 Fkbp51	N.A	N.A	0	6	peptidyl-prolyl cis-trans isomerase FKBP5
Q9R0U0	Srsf10 Fusip1 Nssr Sfrs13a Srsf13a	N.A	N.A	0	7	serine/arginine-rich splicing factor 10 isoform 4
Q9QZ08	Nagk Gnk	N.A	N.A	0	8	N-acetyl-D-glucosamine kinase isoform 1
Q8BMS4	Coq3	N.A	N.A	0	7	PREDICTED: hexaprenyldihydroxybenzoate methyltransferase, mitochondrial isoform X1
Q4VAC9	Plekhg3 Kiaa0599	N.A	N.A	0	9	PREDICTED: pleckstrin homology domain-containing family G member 3 isoform X6
Q8BJW6	Eif2a D3Ertd194e	N.A	N.A	0	6	eukaryotic translation initiation factor 2A
Q9Z1B3	Plcb1 Plcb	N.A	N.A	0	7	1-phosphatidylinositol 4,5-bisphosphate phosphodiesterase beta-1 isoform 1
Q505F5	Lrrc47 Kiaa1185	N.A	N.A	0	7	leucine-rich repeat-containing protein 47
Q3TBW2	Mrpl10	N.A	N.A	0	8	39S ribosomal protein L10, mitochondrial precursor
Q9WU84	Ccs Ccsd	N.A	N.A	0	7	copper chaperone for superoxide dismutase
A6X935	Itih4	N.A	N.A	0	9	inter alpha-trypsin inhibitor, heavy chain 4 isoform 3 precursor
Q924N4	Slc12a6 Kcc3	N.A	N.A	0	6	solute carrier family 12 member 6 isoform 2
Q8BMC1	Atp6v1g3 Atp6g3	N.A	N.A	0	7	V-type proton ATPase subunit G 3
Q9CQH7	Btf3l4	N.A	N.A	0	8	PREDICTED: transcription factor BTF3 homolog 4 isoform X1
Q569Z5	Ddx46 Kiaa0801	N.A	N.A	0	6	probable ATP-dependent RNA helicase DDX46
Q922D4	Ppp6r3 D19Ertd703e Kiaa1558 Pp6r3 Saps3	N.A	N.A	0	7	PREDICTED: serine/threonine-protein phosphatase 6 regulatory subunit 3 isoform X1
Q9R022	Dnajc12 Jdp1	N.A	N.A	0	8	dnaJ homolog subfamily C member 12 isoform 1
O88951	Lin7b Mals2 Veli2	N.A	N.A	0	9	protein lin-7 homolog B
P13745	Gsta1 Gsta Gstya	N.A	N.A	0	8	glutathione S-transferase A1
Q3UPH1	Prrc1	N.A	N.A	0	7	protein PRRC1
P97379	G3bp2	N.A	N.A	0	7	ras GTPase-activating protein-binding protein 2 isoform a
P28660	Nckap1 Hem2 Kiaa0587 Nap1	N.A	N.A	0	5	nck-associated protein 1 isoform b
Q80U63	Mfn2 Kiaa0214 Marf	N.A	N.A	0	6	PREDICTED: mitofusin-2 isoform X1
P97434	Mprip Kiaa0864 Mrip Rhoip3	N.A	N.A	0	9	myosin phosphatase Rho-interacting protein isoform 2
Q9CYZ2	Tpd52l2	N.A	N.A	0	7	tumor protein D54 isoform b
Q922J3	Clip1 Kiaa4046 Rsn	N.A	N.A	0	11	CAP-Gly domain-containing linker protein 1 isoform b
Q8BH60	Gopc	N.A	N.A	0	10	Golgi-associated PDZ and coiled-coil motif-containing protein isoform a
P03911	Mtnd4 mt-Nd4 Nd4	N.A	N.A	0	8	NADH dehydrogenase subunit 4 (mitochondrion)
Q8R3S6	Exoc1 Sec3 Sec3l1	N.A	N.A	0	7	exocyst complex component 1 isoform 2
A2ALS5	Rap1gap Kiaa0474 Rap1ga1	N.A	N.A	0	6	rap1 GTPase-activating protein 1 isoform 3
P19258	Mpv17	N.A	N.A	0	7	protein Mpv17 isoform 1
Q91YJ2	Snx4	N.A	N.A	0	10	sorting nexin-4
Q9JLB2	Mpp5 Pals1	N.A	N.A	0	10	MAGUK p55 subfamily member 5
A2ATU0	Dhtkd1 Kiaa1630	N.A	N.A	0	11	probable 2-oxoglutarate dehydrogenase E1 component DHKTD1, mitochondrial
Q9Z329	Itpr2 Itpr5	N.A	N.A	0	9	inositol 1,4,5-trisphosphate receptor type 2 isoform 2
Q9CXJ4	Abcb8	N.A	N.A	0	8	PREDICTED: ATP-binding cassette sub-family B member 8, mitochondrial isoform X1
Q8BH04	Pck2	N.A	N.A	0	9	phosphoenolpyruvate carboxykinase [GTP], mitochondrial
Q9D358	Acp1	N.A	N.A	0	9	low molecular weight phosphotyrosine protein phosphatase isoform 2
Q8C3X2	Ccdc90b	N.A	N.A	0	7	coiled-coil domain-containing protein 90B, mitochondrial isoform 1
O70589	Cask	N.A	N.A	0	12	peripheral plasma membrane protein CASK isoform 1
P26883	Fkbp1a Fkbp1	N.A	N.A	0	15	peptidyl-prolyl cis-trans isomerase FKBP1A isoform 1
Q62417	Sorbs1 Kiaa1296 Sh3d5	N.A	N.A	0	9	sorbin and SH3 domain-containing protein 1 isoform 5
Q60953	Pml	N.A	N.A	0	7	protein PML isoform 2
Q9ES64	Ush1c	N.A	N.A	0	10	harmonin isoform a1
Q571E4	Galns	N.A	N.A	0	9	N-acetylgalactosamine-6-sulfatase isoform 1 precursor
Q6ZPS6	Ankib1 Kiaa1386	N.A	N.A	0	7	ankyrin repeat and IBR domain-containing protein 1 isoform 2
Q61464	Znf638 Np220 Zfml Zfp638	N.A	N.A	0	11	zinc finger protein 638 isoform 1
Q99MS3	Mpv17l	N.A	N.A	0	7	mpv17-like protein isoform 1
Q9ES28	Arhgef7 Kiaa0142 Pak3bp	N.A	N.A	0	7	PREDICTED: rho guanine nucleotide exchange factor 7 isoform X3
P23927	Cryab Crya2	N.A	N.A	0	6	alpha-crystallin B chain
Q05816	Fabp5 Fabpe Klbp Mal1	N.A	N.A	0	5	fatty acid-binding protein, epidermal isoform 1
O70310	Nmt1	N.A	N.A	0	7	glycylpeptide N-tetradecanoyltransferase 1
P97351	Rps3a Rps3a1	N.A	N.A	0	7	40S ribosomal protein S3a
O70250	Pgam2	N.A	N.A	0	5	phosphoglycerate mutase 2
Q9EPL8	Ipo7 Ranbp7	N.A	N.A	0	10	importin-7
Q9WUB3	Pygm	N.A	N.A	0	6	glycogen phosphorylase, muscle form
P62702	Rps4x Rps4	N.A	N.A	0	8	40S ribosomal protein S4, X isoform
P99026	Psmb4 Lmp3	N.A	N.A	0	6	proteasome subunit beta type-4 precursor
Q99JI4	Psmd6	N.A	N.A	0	5	26S proteasome non-ATPase regulatory subunit 6
P05132	Prkaca Pkaca	N.A	N.A	0	5	cAMP-dependent protein kinase catalytic subunit alpha isoform 2
Q8QZY1	Eif3l Eif3eip Eif3s6ip Paf67	N.A	N.A	0	6	eukaryotic translation initiation factor 3 subunit L
P70398	Usp9x Fafl Fam	N.A	N.A	0	6	probable ubiquitin carboxyl-terminal hydrolase FAF-X
P08030	Aprt	N.A	N.A	0	6	adenine phosphoribosyltransferase
O70456	Sfn Mkrn3	N.A	N.A	0	7	14-3-3 protein sigma
P27659	Rpl3	N.A	N.A	0	4	60S ribosomal protein L3
O88543	Cops3 Csn3	N.A	N.A	0	4	COP9 signalosome complex subunit 3
Q8BYA0	Tbcd	N.A	N.A	0	6	tubulin-specific chaperone D
P67984	Rpl22	N.A	N.A	0	5	60S ribosomal protein L22 isoform a
P62838	Ube2d2 Ubc4 Ubch4 Ubch5b Ube2d2a	N.A	N.A	0	5	ubiquitin-conjugating enzyme E2 D2
P61079	Ube2d3	N.A	N.A	0	5	PREDICTED: ubiquitin-conjugating enzyme E2 D3 isoform X1
Q7TNG5	Eml2	N.A	N.A	0	11	echinoderm microtubule-associated protein-like 2 isoform 2
Q9D0J4	Arl2	N.A	N.A	0	8	ADP-ribosylation factor-like protein 2
Q61035	Hars	N.A	N.A	0	5	histidine--tRNA ligase, cytoplasmic
Q9Z1W9	Stk39 Spak	N.A	N.A	0	6	STE20/SPS1-related proline-alanine-rich protein kinase
Q8R001	Mapre2	N.A	N.A	0	8	microtubule-associated protein RP/EB family member 2 isoform 3
Q3UM45	Ppp1r7 Sds22	N.A	N.A	0	5	protein phosphatase 1 regulatory subunit 7
Q9CQT1	Mri1	N.A	N.A	0	7	methylthioribose-1-phosphate isomerase
Q9D0I9	Rars	N.A	N.A	0	5	arginine--tRNA ligase, cytoplasmic
P60904	Dnajc5	N.A	N.A	0	6	PREDICTED: dnaJ homolog subfamily C member 5 isoform X1
O35381	Anp32a Anp32 Lanp	N.A	N.A	0	12	acidic leucine-rich nuclear phosphoprotein 32 family member A
Q99LY9	Ndufs5	N.A	N.A	0	8	NADH dehydrogenase [ubiquinone] iron-sulfur protein 5
Q9CX86	Hnrnpa0 Hnrpa0	N.A	N.A	0	13	heterogeneous nuclear ribonucleoprotein A0
P60824	Cirbp Cirp	N.A	N.A	0	5	cold-inducible RNA-binding protein
P60867	Rps20	N.A	N.A	0	6	40S ribosomal protein S20
Q9R0Q7	Ptges3 Sid3177 Tebp	N.A	N.A	0	9	prostaglandin E synthase 3
Q62188	Dpysl3 Drp3 Ulip	N.A	N.A	0	7	dihydropyrimidinase-related protein 3 CRMP4a
Q9D6M3	Slc25a22 Gc1	N.A	N.A	0	8	PREDICTED: mitochondrial glutamate carrier 1 isoform X1
P61211	Arl1	N.A	N.A	0	6	ADP-ribosylation factor-like protein 1
P28654	Dcn	N.A	N.A	0	6	decorin preproprotein
P56546	Ctbp2	N.A	N.A	0	4	PREDICTED: C-terminal-binding protein 2 isoform X1
Q9R1T2	Sae1 Aos1 Sua1 Ubl1a1 Uble1a	N.A	N.A	0	6	SUMO-activating enzyme subunit 1 isoform b
P62869	Elob Tceb2	N.A	N.A	0	4	transcription elongation factor B polypeptide 2
Q3UEB3	Puf60	N.A	N.A	0	9	poly(U)-binding-splicing factor PUF60 isoform c
P56959	Fus	N.A	N.A	0	11	RNA-binding protein FUS
Q62048	Pea15 Pea15a	N.A	N.A	0	7	astrocytic phosphoprotein PEA-15 isoform 2
Q8K0U4	Hspa12a Kiaa0417	N.A	N.A	0	7	heat shock 70 kDa protein 12A
O88712	Ctbp1	N.A	N.A	0	7	C-terminal-binding protein 1 isoform 2
O70152	Dpm1	N.A	N.A	0	6	dolichol-phosphate mannosyltransferase subunit 1
Q3UMR5	Mcu	N.A	N.A	0	4	calcium uniporter protein, mitochondrial precursor
P42208	Sept2 Nedd-5 Nedd5	N.A	N.A	0	7	septin-2 isoform b
Q9R0P4	Smap Sid2057	N.A	N.A	0	10	small acidic protein
Q3UW53	Fam129a Niban	N.A	N.A	0	5	protein Niban
Q921Z5	Tnfaip8	N.A	N.A	0	6	tumor necrosis factor alpha-induced protein 8 isoform 3
Q80VD1	Fam98b	N.A	N.A	0	9	protein FAM98B
P70372	Elavl1 Elra Hua	N.A	N.A	0	6	PREDICTED: ELAV-like protein 1 isoform X1
P10833	Rras	N.A	N.A	0	9	ras-related protein R-Ras precursor
O54950	Prkag1 Prkaac	N.A	N.A	0	4	5'-AMP-activated protein kinase subunit gamma-1
Q8CCK0	H2afy2 H2afy3	N.A	N.A	0	5	core histone macro-H2A.2
Q8VE88	Fam114a2	N.A	N.A	0	7	protein FAM114A2 isoform 2
Q8C2Q3	Rbm14	N.A	N.A	0	8	RNA-binding protein 14
Q8BG32	Psmd11	N.A	N.A	0	7	26S proteasome non-ATPase regulatory subunit 11
Q61581	Igfbp7 Mac25	N.A	N.A	0	10	insulin-like growth factor-binding protein 7 isoform 2 precursor
Q5HZI9	Slc25a51 Mcart1	N.A	N.A	0	6	PREDICTED: solute carrier family 25 member 51 isoform X1
P08226	Apoe	N.A	N.A	0	6	apolipoprotein E precursor
Q922B1	Macrod1 Lrp16	N.A	N.A	0	6	O-acetyl-ADP-ribose deacetylase MACROD1
Q3UQ28	Pxdn Kiaa0230	N.A	N.A	0	7	peroxidasin homolog precursor
D3Z7P3	Gls Gls1 Kiaa0838	N.A	N.A	0	4	glutaminase kidney isoform, mitochondrial isoform 2
Q61249	Igbp1 Pc52	N.A	N.A	0	7	immunoglobulin-binding protein 1
Q8K2C9	Hacd3 Ptplad1	N.A	N.A	0	8	very-long-chain (3R)-3-hydroxyacyl-CoA dehydratase 3
Q9JLB0	Mpp6 Dlgh4 Pals2	N.A	N.A	0	7	MAGUK p55 subfamily member 6 isoform b
P28738	Kif5c Nkhc2	N.A	N.A	0	5	kinesin heavy chain isoform 5C
P24288	Bcat1 Eca39	N.A	N.A	0	7	branched-chain-amino-acid aminotransferase, cytosolic isoform 2
P97300	Nptn Sdfr1 Sdr1	N.A	N.A	0	7	neuroplastin isoform 2 precursor
O54865	Gucy1b1 Gucy1b3	N.A	N.A	0	7	guanylate cyclase soluble subunit beta-1 isoform 1
Q60710	Samhd1 Mg11	N.A	N.A	0	6	deoxynucleoside triphosphate triphosphohydrolase SAMHD1 isoform 2
Q9WUM3	Coro1b	N.A	N.A	0	6	PREDICTED: coronin-1B isoform X1
P14576	Srp54	N.A	N.A	0	8	signal recognition particle 54 kDa protein
Q8BV13	Cops7b Csn7b	N.A	N.A	0	4	PREDICTED: COP9 signalosome complex subunit 7b isoform X1
Q6A4J8	Usp7 Hausp	N.A	N.A	0	5	ubiquitin carboxyl-terminal hydrolase 7
Q6PD26	Pigs	N.A	N.A	0	7	GPI transamidase component PIG-S
Q3U186	Rars2 Rarsl	N.A	N.A	0	5	probable arginine--tRNA ligase, mitochondrial precursor
Q61595	Ktn1	N.A	N.A	0	6	kinectin isoform 3
O54984	Asna1 Arsa	N.A	N.A	0	6	ATPase Asna1
Q3UJB9	Edc4	N.A	N.A	0	4	enhancer of mRNA-decapping protein 4 isoform 2
Q8CG72	Adprhl2 Arh3	N.A	N.A	0	11	poly(ADP-ribose) glycohydrolase ARH3
Q8BML9	Qars	N.A	N.A	0	6	glutamine--tRNA ligase isoform 1
Q9JLF6	Tgm1	N.A	N.A	0	5	protein-glutamine gamma-glutamyltransferase K
Q60766	Irgm1 Ifi1 Iigp3 Irgm	N.A	N.A	0	7	immunity-related GTPase family M protein 1
Q7TMB8	Cyfip1 Kiaa0068 Shyc Sra1	N.A	N.A	0	5	cytoplasmic FMR1-interacting protein 1 isoform b
Q63918	Cavin2 Sdpr Sdr	N.A	N.A	0	8	serum deprivation-response protein
Q3TMH2	Scrn3	N.A	N.A	0	4	PREDICTED: secernin-3 isoform X1
Q08857	Cd36	N.A	N.A	0	4	platelet glycoprotein 4
P00397	Mtco1 COI mt-Co1	N.A	N.A	0	13	cytochrome c oxidase subunit I (mitochondrion)
Q6P9R2	Oxsr1 Osr1	N.A	N.A	0	6	serine/threonine-protein kinase OSR1
Q3U7R1	Esyt1 Fam62a Mbc2	N.A	N.A	0	8	extended synaptotagmin-1
P61222	Abce1 Rli	N.A	N.A	0	6	ATP-binding cassette sub-family E member 1
Q6PDG5	Smarcc2 Baf170	N.A	N.A	0	5	SWI/SNF complex subunit SMARCC2 isoform 3
Q6NV83	U2surp Sr140	N.A	N.A	0	6	U2 snRNP-associated SURP motif-containing protein isoform 2
Q7TPV4	Mybbp1a P160	N.A	N.A	0	3	myb-binding protein 1A
Q9QXL2	Kif21a Kiaa1708	N.A	N.A	0	8	kinesin-like protein KIF21A isoform 4
Q8R1I1	Uqcr10	N.A	N.A	0	5	cytochrome b-c1 complex subunit 9
Q80X85	Mrps7	N.A	N.A	0	5	28S ribosomal protein S7, mitochondrial precursor
Q3UFY8	Trmt10c Mrpp1 Rg9mtd1	N.A	N.A	0	6	mitochondrial ribonuclease P protein 1 precursor
Q9D1I6	Mrpl14	N.A	N.A	0	6	PREDICTED: 39S ribosomal protein L14, mitochondrial isoform X1
P61022	Chp1 Chp Sid470	N.A	N.A	0	7	calcineurin B homologous protein 1
Q99PL5	Rrbp1	N.A	N.A	0	8	ribosome-binding protein 1 isoform b
Q61335	Bcap31 Bap31	N.A	N.A	0	12	B-cell receptor-associated protein 31
O70577	Slc22a2 Oct2	N.A	N.A	0	5	PREDICTED: solute carrier family 22 member 2 isoform X1
P26150	Hsd3b3	N.A	N.A	0	6	PREDICTED: 3 beta-hydroxysteroid dehydrogenase/Delta 5--_4-isomerase type 3 isoform X2
Q64669	Nqo1 Dia4 Nmo1 Nmor1	N.A	N.A	0	4	NAD(P)H dehydrogenase [quinone] 1
Q9D939	Sult1c2 Sult1c1	N.A	N.A	0	8	sulfotransferase 1C2
Q05421	Cyp2e1 Cyp2e Cyp2e-1	N.A	N.A	0	6	cytochrome P450 2E1
P62331	Arf6	N.A	N.A	0	5	ADP-ribosylation factor 6
Q9QXB9	Drg2	N.A	N.A	0	4	developmentally-regulated GTP-binding protein 2
O35469	Hsd3b6	N.A	N.A	0	6	3 beta-hydroxysteroid dehydrogenase/Delta 5--_4-isomerase type 6
P42925	Pxmp2 Pmp22	N.A	N.A	0	6	peroxisomal membrane protein 2
Q9CQJ6	Denr	N.A	N.A	0	5	density-regulated protein
Q9WUQ2	Preb Sec12	N.A	N.A	0	6	prolactin regulatory element-binding protein isoform 1
Q80V42	Cpm	N.A	N.A	0	7	carboxypeptidase M precursor
Q5U458	Dnajc11	N.A	N.A	0	4	dnaJ homolog subfamily C member 11
Q99KF1	Tmed9 Gp25l2	N.A	N.A	0	5	transmembrane emp24 domain-containing protein 9 precursor
Q791T5	Mtch1	N.A	N.A	0	5	PREDICTED: mitochondrial carrier homolog 1 isoform X2
P45878	Fkbp2 Fkbp13	N.A	N.A	0	7	PREDICTED: peptidyl-prolyl cis-trans isomerase FKBP2 isoform X1
Q07076	Anxa7 Anx7	N.A	N.A	0	5	annexin A7
P23780	Glb1 Bgl Glb-1	N.A	N.A	0	8	beta-galactosidase preproprotein
Q99N23	Ca15 Car15	N.A	N.A	0	10	carbonic anhydrase 15 precursor
Q9ERN0	Scamp2	N.A	N.A	0	11	secretory carrier-associated membrane protein 2
Q9CWG8	Ndufaf7	N.A	N.A	0	5	NADH dehydrogenase [ubiquinone] complex I, assembly factor 7 precursor
Q8K0H1	Slc47a1 Mate1	N.A	N.A	0	7	PREDICTED: multidrug and toxin extrusion protein 1 isoform X2
Q80W40	Acsm4 Omacs	N.A	N.A	0	19	acyl-coenzyme A synthetase ACSM4, mitochondrial precursor
Q9JHW4	Eefsec Selb	N.A	N.A	0	8	selenocysteine-specific elongation factor
P50172	Hsd11b1 Hsd11	N.A	N.A	0	4	corticosteroid 11-beta-dehydrogenase isozyme 1
Q9D0L7	Armc10	N.A	N.A	0	4	armadillo repeat-containing protein 10
Q8VDG5	Ppcs Coab	N.A	N.A	0	9	phosphopantothenate--cysteine ligase
Q9CY73	Mrpl44	N.A	N.A	0	6	39S ribosomal protein L44, mitochondrial precursor
Q99J94	Slco1a6 Oatp5 Slc21a13	N.A	N.A	0	4	PREDICTED: solute carrier organic anion transporter family member 1A6 isoform X1
O35598	Adam10 Kuz Madm	N.A	N.A	0	4	disintegrin and metalloproteinase domain-containing protein 10 precursor
Q61733	Mrps31 Imogn38	N.A	N.A	0	7	28S ribosomal protein S31, mitochondrial precursor
Q9CQC6	Bzw1	N.A	N.A	0	6	basic leucine zipper and W2 domain-containing protein 1
Q06890	Clu Apoj Msgp-2	N.A	N.A	0	6	PREDICTED: clusterin isoform X1
Q3TRM4	Pnpla6 Nte	N.A	N.A	0	5	neuropathy target esterase isoform 2
O88909	Slc22a8 Oat3 Roct	N.A	N.A	0	6	PREDICTED: solute carrier family 22 member 8 isoform X1
Q08879	Fbln1	N.A	N.A	0	6	fibulin-1 precursor
Q60649	Clpb Skd3	N.A	N.A	0	8	caseinolytic peptidase B protein homolog
O09159	Man2b1 Laman Man2b Manb	N.A	N.A	0	4	lysosomal alpha-mannosidase precursor
Q9Z2N8	Actl6a Actl6 Baf53a	N.A	N.A	0	11	actin-like protein 6A
P70172	Slc10a2 Ntcp2	N.A	N.A	0	5	ileal sodium/bile acid cotransporter
Q9D8X1	Cutc	N.A	N.A	0	7	copper homeostasis protein cutC homolog isoform 1
P46467	Vps4b Skd1	N.A	N.A	0	5	vacuolar protein sorting-associated protein 4B
Q9DBG1	Cyp27a1	N.A	N.A	0	6	sterol 26-hydroxylase, mitochondrial
Q6P3Z3	Thap4	N.A	N.A	0	5	THAP domain-containing protein 4
Q62241	Snrpc Snrp1c	N.A	N.A	0	3	U1 small nuclear ribonucleoprotein C
P58321	Uchl4	N.A	N.A	0	5	ubiquitin carboxyl-terminal hydrolase isozyme L4
Q80Y14	Glrx5	N.A	N.A	0	12	glutaredoxin-related protein 5, mitochondrial
Q91XF0	Pnpo	N.A	N.A	0	10	pyridoxine-5'-phosphate oxidase
Q61247	Serpinf2 Pli	N.A	N.A	0	5	alpha-2-antiplasmin precursor
P13634	Ca1 Car1	N.A	N.A	0	5	PREDICTED: carbonic anhydrase 1 isoform X1
Q7SIG6	Asap2 Ddef2 Gm1523 Gm592	N.A	N.A	0	4	arf-GAP with SH3 domain, ANK repeat and PH domain-containing protein 2 isoform a
P54103	Dnajc2 Mida1 Zrf1	N.A	N.A	0	4	dnaJ homolog subfamily C member 2
Q8BQ47	Cnpy4 Prat4b	N.A	N.A	0	11	protein canopy homolog 4 precursor
Q9DCC4	Pycr3 Pycrl	N.A	N.A	0	7	pyrroline-5-carboxylate reductase 3
Q64373	Bcl2l1 Bcl2l Bclx	N.A	N.A	0	4	PREDICTED: bcl-2-like protein 1 isoform X1
Q91VA6	Poldip2	N.A	N.A	0	7	polymerase delta-interacting protein 2
P83870	Phf5a	N.A	N.A	0	6	PHD finger-like domain-containing protein 5A
Q9JKK1	Stx6	N.A	N.A	0	4	syntaxin-6
Q3TL44	Nlrx1	N.A	N.A	0	6	NLR family member X1
Q9ES46	Parvb	N.A	N.A	0	6	beta-parvin
P35822	Ptprk Ptpk	N.A	N.A	0	8	receptor-type tyrosine-protein phosphatase kappa precursor
Q923B0	Ggact A2ld1	N.A	N.A	0	7	PREDICTED: gamma-glutamylaminecyclotransferase isoform X1
Q6PIU9		N.A	N.A	0	7	PREDICTED: uncharacterized protein FLJ45252 homolog
Q61166	Mapre1	N.A	N.A	0	10	microtubule-associated protein RP/EB family member 1
O08715	Akap1 Akap	N.A	N.A	0	4	A-kinase anchor protein 1, mitochondrial
P56528	Cd38	N.A	N.A	0	5	ADP-ribosyl cyclase/cyclic ADP-ribose hydrolase 1
P03888	Mtnd1 mt-Nd1 Nd1	N.A	N.A	0	4	NADH dehydrogenase subunit 1 (mitochondrion) [Mus musculus domesticus]
Q8R0I0	Ace2	N.A	N.A	0	4	angiotensin-converting enzyme 2 precursor
Q9JKF7	Mrpl39	N.A	N.A	0	4	39S ribosomal protein L39, mitochondrial
Q99JX3	Gorasp2	N.A	N.A	0	5	Golgi reassembly-stacking protein 2
Q8R317	Ubqln1 Plic1	N.A	N.A	0	6	ubiquilin-1 isoform 1
Q9EPB5	Serhl	N.A	N.A	0	6	serine hydrolase-like protein
Q8K1N2	Phldb2 Ll5b	N.A	N.A	0	6	pleckstrin homology-like domain family B member 2 isoform 2
O55042	Snca Syn	N.A	N.A	0	6	alpha-synuclein
Q8C7R4	Uba6 Ube1l2	N.A	N.A	0	3	ubiquitin-like modifier-activating enzyme 6
Q6P6M7	Sepsecs D5Ertd135e	N.A	N.A	0	8	O-phosphoseryl-tRNA(Sec) selenium transferase
Q9QUR7	Pin1	N.A	N.A	0	4	peptidyl-prolyl cis-trans isomerase NIMA-interacting 1
Q07113	Igf2r	N.A	N.A	0	7	cation-independent mannose-6-phosphate receptor precursor
O89020	Afm	N.A	N.A	0	8	afamin precursor
Q8C754	Vps52	N.A	N.A	0	5	vacuolar protein sorting-associated protein 52 homolog
Q9Z0M5	Lipa Lip1	N.A	N.A	0	4	lysosomal acid lipase/cholesteryl ester hydrolase precursor
Q91WC0	Setd3 D12Ertd771e	N.A	N.A	0	5	PREDICTED: histone-lysine N-methyltransferase setd3 isoform X6
Q64514	Tpp2	N.A	N.A	0	5	tripeptidyl-peptidase 2
P19221	F2 Cf2	N.A	N.A	0	5	prothrombin precursor
P53811	Pitpnb	N.A	N.A	0	9	phosphatidylinositol transfer protein beta isoform isoform 2
Q64444	Ca4 Car4	N.A	N.A	0	4	carbonic anhydrase 4 precursor
Q80YR5	Safb2	N.A	N.A	0	6	scaffold attachment factor B2
P97290	Serping1 C1nh	N.A	N.A	0	8	plasma protease C1 inhibitor precursor
Q14C51	Ptcd3 Mrps39	N.A	N.A	0	5	pentatricopeptide repeat domain-containing protein 3, mitochondrial precursor
Q8BT60	Cpne3 Kiaa0636	N.A	N.A	0	5	copine-3
Q9CY16	Mrps28	N.A	N.A	0	10	28S ribosomal protein S28, mitochondrial
Q9ET30	Tm9sf3 Smbp	N.A	N.A	0	8	transmembrane 9 superfamily member 3 precursor
Q9CYW4	Hdhd3	N.A	N.A	0	7	haloacid dehalogenase-like hydrolase domain-containing protein 3
P70452	Stx4 Stx4a	N.A	N.A	0	6	syntaxin-4
Q9Z1Y4	Trip6 Zrp1	N.A	N.A	0	5	thyroid receptor-interacting protein 6
P70336	Rock2	N.A	N.A	0	3	rho-associated protein kinase 2
Q8CC86	Naprt Naprt1	N.A	N.A	0	4	nicotinate phosphoribosyltransferase
P49442	Inpp1	N.A	N.A	0	6	inositol polyphosphate 1-phosphatase
Q61160	Fadd Mort1	N.A	N.A	0	8	FAS-associated death domain protein
Q3TLH4	Prrc2c Bat2d Bat2d1 Bat2l2 Kiaa1096	N.A	N.A	0	4	protein PRRC2C
P63168	Dynll1 Dlc1 Dncl1 Dnclc1	N.A	N.A	0	8	dynein light chain 1, cytoplasmic
Q80TH2	Erbin Erbb2ip Kiaa1225 Lap2	N.A	N.A	0	5	protein LAP2 isoform 3
Q8BU30	Iars	N.A	N.A	0	4	isoleucine--tRNA ligase, cytoplasmic
P61759	Vbp1 Pfdn3	N.A	N.A	0	4	prefoldin subunit 3
P00796	Ren2 Ren-2	N.A	N.A	0	4	renin-2
P97363	Sptlc2 Lcb2	N.A	N.A	0	3	serine palmitoyltransferase 2
P54823	Ddx6 Hlr2 Rck	N.A	N.A	0	6	probable ATP-dependent RNA helicase DDX6
Q9JKV1	Adrm1 Gp110	N.A	N.A	0	4	proteasomal ubiquitin receptor ADRM1
Q8N7N5	Dcaf8 D1Ucla4 H326 Wdr42a	N.A	N.A	0	9	PREDICTED: DDB1- and CUL4-associated factor 8 isoform X1
P13597	Icam1 Icam-1	N.A	N.A	0	6	intercellular adhesion molecule 1 precursor
Q8K3X6	Anks4b Harp	N.A	N.A	0	8	ankyrin repeat and SAM domain-containing protein 4B
B1AY13	Usp24	N.A	N.A	0	8	ubiquitin carboxyl-terminal hydrolase 24
Q9D1J1	Necap2	N.A	N.A	0	4	adaptin ear-binding coat-associated protein 2
Q9DB34	Chmp2a	N.A	N.A	0	8	PREDICTED: charged multivesicular body protein 2a isoform X1
P70195	Psmb7 Mmc14	N.A	N.A	0	8	proteasome subunit beta type-7 precursor
Q3THG9	Aarsd1 Alax	N.A	N.A	0	8	alanyl-tRNA editing protein Aarsd1
Q8CAK1	Iba57	N.A	N.A	0	6	putative transferase CAF17 homolog, mitochondrial isoform 1 precursor
P70699	Gaa	N.A	N.A	0	10	lysosomal alpha-glucosidase precursor
Q6P8I4	Pcnp	N.A	N.A	0	6	PEST proteolytic signal-containing nuclear protein
Q921S7	Mrpl37	N.A	N.A	0	5	39S ribosomal protein L37, mitochondrial precursor
Q99N96	Mrpl1	N.A	N.A	0	6	PREDICTED: 39S ribosomal protein L1, mitochondrial isoform X1
Q91YN5	Uap1	N.A	N.A	0	7	UDP-N-acetylhexosamine pyrophosphorylase
Q8CHR6	Dpyd	N.A	N.A	0	7	dihydropyrimidine dehydrogenase [NADP(+)]
Q8BIG7	Comtd1	N.A	N.A	0	12	catechol O-methyltransferase domain-containing protein 1
Q60829	Ppp1r1b	N.A	N.A	0	6	protein phosphatase 1 regulatory subunit 1B
Q8C561	Lmbrd2	N.A	N.A	0	5	PREDICTED: LMBR1 domain-containing protein 2 isoform X1
Q8C1A5	Thop1	N.A	N.A	0	6	thimet oligopeptidase
Q9CZN8	Qrsl1	N.A	N.A	0	5	glutamyl-tRNA(Gln) amidotransferase subunit A, mitochondrial
P70335	Rock1	N.A	N.A	0	3	rho-associated protein kinase 1
P56375	Acyp2 Acyp	N.A	N.A	0	7	acylphosphatase-2
P84089	Erh	N.A	N.A	0	7	enhancer of rudimentary homolog
Q9CWZ3	Rbm8a Rbm8	N.A	N.A	0	5	RNA-binding protein 8A isoform b
Q9DAS9	Gng12	N.A	N.A	0	5	guanine nucleotide-binding protein G(I)/G(S)/G(O) subunit gamma-12
Q3TJ91	Llgl2 Llglh2	N.A	N.A	0	4	lethal(2) giant larvae protein homolog 2 isoform 2
Q99K01	Pdxdc1	N.A	N.A	0	7	pyridoxal-dependent decarboxylase domain-containing protein 1 isoform 1
Q9CQH0	Pdzk1ip1 Map17	N.A	N.A	0	14	PDZK1-interacting protein 1 isoform 2 precursor
Q9QYA2	Tomm40 Mom35 Tom40	N.A	N.A	0	9	mitochondrial import receptor subunit TOM40 homolog
P14246	Slc2a2 Glut-2 Glut2	N.A	N.A	0	5	solute carrier family 2, facilitated glucose transporter member 2
Q9JMD3	Stard10 Pctpl Sdccag28 Sdccagg28	N.A	N.A	0	8	PCTP-like protein
O08579	Emd Sta	N.A	N.A	0	8	emerin
Q99JB8	Pacsin3	N.A	N.A	0	6	PREDICTED: protein kinase C and casein kinase II substrate protein 3 isoform X1
Q8BGQ1	Vipas39 Spe39 Vipar	N.A	N.A	0	5	spermatogenesis-defective protein 39 homolog isoform b
Q9CR51	Atp6v1g1 Atp6g1	N.A	N.A	0	5	V-type proton ATPase subunit G 1
Q3UIL6	Plekha7 Hadp1	N.A	N.A	0	8	pleckstrin homology domain-containing family A member 7
P45377	Akr1b8 Fgfrp	N.A	N.A	0	5	aldose reductase-related protein 2
Q68FH0	Pkp4 Armrp	N.A	N.A	0	5	plakophilin-4 isoform 2
Q9CWE0	Mtfr1l Fam54b	N.A	N.A	0	6	PREDICTED: mitochondrial fission regulator 1-like isoform X1
Q8K2C6	Sirt5 Sir2l5	N.A	N.A	0	6	NAD-dependent protein deacylase sirtuin-5, mitochondrial
Q00915	Rbp1 Crbpi Rbp-1	N.A	N.A	0	6	retinol-binding protein 1
Q64133	Maoa	N.A	N.A	0	6	amine oxidase [flavin-containing] A
P51175	Ppox	N.A	N.A	0	5	protoporphyrinogen oxidase
Q80UU9	Pgrmc2	N.A	N.A	0	7	membrane-associated progesterone receptor component 2
Q9Z0G0	Gipc1 Gipc Rgs19ip1 Semcap1	N.A	N.A	0	4	PDZ domain-containing protein GIPC1
Q6DFV7	Ncoa7	N.A	N.A	0	6	nuclear receptor coactivator 7 isoform 1
Q99K70	Rragc	N.A	N.A	0	5	ras-related GTP-binding protein C
Q80X50	Ubap2l	N.A	N.A	0	10	ubiquitin-associated protein 2-like isoform 3
Q08481	Pecam1 Pecam Pecam-1	N.A	N.A	0	11	platelet endothelial cell adhesion molecule isoform 1 precursor
Q6Y7W8	Gigyf2 Kiaa0642 Perq2 Tnrc15	N.A	N.A	0	7	PREDICTED: PERQ amino acid-rich with GYF domain-containing protein 2 isoform X1
Q9WV98	Timm9 Tim9 Tim9a Timm9a	N.A	N.A	0	5	mitochondrial import inner membrane translocase subunit Tim9
Q8CIN4	Pak2	N.A	N.A	0	4	PREDICTED: serine/threonine-protein kinase PAK 2 isoform X1
Q8C6I2	Sdhaf2 Pgl2 Sdh5	N.A	N.A	0	5	succinate dehydrogenase assembly factor 2, mitochondrial precursor
Q8BTI8	Srrm2 Kiaa0324	N.A	N.A	0	8	PREDICTED: serine/arginine repetitive matrix protein 2 isoform X1
Q99KN2	Ciao1 Wdr39	N.A	N.A	0	5	probable cytosolic iron-sulfur protein assembly protein CIAO1
P37804	Tagln Sm22 Sm22a	N.A	N.A	0	4	transgelin
O55028	Bckdk	N.A	N.A	0	7	[3-methyl-2-oxobutanoate dehydrogenase [lipoamide]] kinase, mitochondrial precursor
Q6PNC0	Dmxl1	N.A	N.A	0	4	dmX-like protein 1
Q8VE47	Uba5 Ube1dc1	N.A	N.A	0	7	ubiquitin-like modifier-activating enzyme 5
Q6WVG3	Kctd12 Pfet1	N.A	N.A	0	5	BTB/POZ domain-containing protein KCTD12
P63030	Mpc1 Brp44l	N.A	N.A	0	10	mitochondrial pyruvate carrier 1
O88792	F11r Jam1 Jcam Jcam1	N.A	N.A	0	7	junctional adhesion molecule A precursor
Q3TDD9	Ppp1r21 Ccdc128 Klraq1	N.A	N.A	0	5	protein phosphatase 1 regulatory subunit 21
E9QAT4	Sec16a Kiaa0310 Sec16	N.A	N.A	0	8	protein transport protein Sec16A
Q9WV69	Dmtn Epb4.9 Epb49	N.A	N.A	0	8	PREDICTED: dematin isoform X2
Q8BUK6	Hook3	N.A	N.A	0	8	protein Hook homolog 3
Q9DBS9	Osbpl3 Orp3	N.A	N.A	0	6	oxysterol-binding protein-related protein 3 isoform 1
P70303	Ctps2	N.A	N.A	0	9	CTP synthase 2 isoform a
P28867	Prkcd Pkcd	N.A	N.A	0	5	protein kinase C delta type
Q99KY4	Gak	N.A	N.A	0	4	cyclin-G-associated kinase isoform 1
Q63ZW7	Patj Cipp Inadl	N.A	N.A	0	7	PREDICTED: inaD-like protein isoform X1
Q80UG5	Sept9 Kiaa0991 Sint1	N.A	N.A	0	7	septin-9 isoform b
Q08024	Cbfb Pebp2b Pebpb2	N.A	N.A	0	4	core-binding factor subunit beta isoform 4
P14602	Hspb1 Hsp25 Hsp27	N.A	N.A	0	4	heat shock protein beta-1
Q9WUL7	Arl3	N.A	N.A	0	4	ADP-ribosylation factor-like protein 3
Q9JJC6	Rilpl1 MNCb-2440	N.A	N.A	0	3	RILP-like protein 1
Q920Q8	Ivns1abp Kiaa0850 Nd1 Nd1L Nd1S Ns1 Ns1bp	N.A	N.A	0	3	influenza virus NS1A-binding protein homolog isoform 1
Q9D4D4	Tktl2	N.A	N.A	0	7	transketolase-like protein 2
Q9R0P9	Uchl1	N.A	N.A	0	4	ubiquitin carboxyl-terminal hydrolase isozyme L1
P98203	Arvcf	N.A	N.A	0	6	armadillo repeat protein deleted in velo-cardio-facial syndrome homolog isoform 4
Q9CQI6	Cotl1 Clp	N.A	N.A	0	5	coactosin-like protein
Q6ZWV3	Rpl10 Qm	N.A	N.A	0	2	60S ribosomal protein L10
Q9DCH4	Eif3f Eif3s5	N.A	N.A	0	6	eukaryotic translation initiation factor 3 subunit F
O70435	Psma3	N.A	N.A	0	6	proteasome subunit alpha type-3
O08917	Flot1	N.A	N.A	0	4	PREDICTED: flotillin-1 isoform X1
Q99JX4	Eif3m Pcid1	N.A	N.A	0	4	eukaryotic translation initiation factor 3 subunit M
P68181	Prkacb Pkacb	N.A	N.A	0	5	cAMP-dependent protein kinase catalytic subunit beta isoform 2
P24547	Impdh2	N.A	N.A	0	2	inosine-5'-monophosphate dehydrogenase 2
Q9ER72	Cars	N.A	N.A	0	4	cysteine--tRNA ligase, cytoplasmic isoform 2
Q91W89	Man2c1	N.A	N.A	0	4	alpha-mannosidase 2C1
P62858	Rps28	N.A	N.A	0	4	40S ribosomal protein S28
P63321	Rala Ral Ral-a	N.A	N.A	0	6	ras-related protein Ral-A precursor
Q91VH6	Memo1	N.A	N.A	0	5	protein MEMO1
Q9D8S4	Rexo2 Smfn	N.A	N.A	0	4	oligoribonuclease, mitochondrial precursor
Q9CQW1	Ykt6	N.A	N.A	0	4	synaptobrevin homolog YKT6
Q61820	Rasl2-9	N.A	N.A	0	2	GTP-binding nuclear protein Ran, testis-specific isoform
P00493	Hprt1 Hprt	N.A	N.A	0	3	hypoxanthine-guanine phosphoribosyltransferase
Q9D142	Nudt14	N.A	N.A	0	2	uridine diphosphate glucose pyrophosphatase
O70311	Nmt2	N.A	N.A	0	6	glycylpeptide N-tetradecanoyltransferase 2 isoform a
Q8R010	Aimp2 Jtv1	N.A	N.A	0	4	aminoacyl tRNA synthase complex-interacting multifunctional protein 2 isoform 1
Q9R062	Gyg1 Gyg	N.A	N.A	0	4	glycogenin-1
P22907	Hmbs Uros1	N.A	N.A	0	3	porphobilinogen deaminase isoform 1
Q9EQ80	Nif3l1	N.A	N.A	0	5	PREDICTED: putative GTP cyclohydrolase 1 type 2 Nif3l1 isoform X1
Q9D0M1	Prpsap1	N.A	N.A	0	3	phosphoribosyl pyrophosphate synthase-associated protein 1
Q8CI94	Pygb	N.A	N.A	0	4	glycogen phosphorylase, brain form
Q61753	Phgdh	N.A	N.A	0	4	D-3-phosphoglycerate dehydrogenase
Q80TM9	Nisch Kiaa0975	N.A	N.A	0	3	nischarin
P63044	Vamp2 Syb2	N.A	N.A	0	3	vesicle-associated membrane protein 2
P63024	Vamp3 Syb3	N.A	N.A	0	3	vesicle-associated membrane protein 3
Q64520	Guk1 Gmk	N.A	N.A	0	3	PREDICTED: guanylate kinase isoform X1
Q9QYG0	Ndrg2 Kiaa1248 Ndr2	N.A	N.A	0	4	protein NDRG2 isoform 1
O70318	Epb41l2 Epb4.1l2	N.A	N.A	0	3	band 4.1-like protein 2
P28650	Adssl1 Adss1	N.A	N.A	0	3	adenylosuccinate synthetase isozyme 1
P62320	Snrpd3	N.A	N.A	0	4	small nuclear ribonucleoprotein Sm D3
P62281	Rps11	N.A	N.A	0	4	40S ribosomal protein S11
P39053	Dnm1 Dnm Kiaa4093	N.A	N.A	0	6	PREDICTED: dynamin-1 isoform X1
Q9D023	Mpc2 Brp44	N.A	N.A	0	4	mitochondrial pyruvate carrier 2
Q61411	Hras Hras1	N.A	N.A	0	5	GTPase HRas isoform 1
P32883	Kras Kras2	N.A	N.A	0	5	GTPase KRas
P58774	Tpm2 Tpm-2	N.A	N.A	0	2	tropomyosin beta chain isoform Tpm2.2st
Q6PDM2	Srsf1 Sfrs1	N.A	N.A	0	4	serine/arginine-rich splicing factor 1 isoform 2
P58389	Ptpa Ppp2r4	N.A	N.A	0	7	serine/threonine-protein phosphatase 2A activator
Q9CQF3	Nudt21 Cpsf5	N.A	N.A	0	5	cleavage and polyadenylation specificity factor subunit 5
P32921	Wars Wrs	N.A	N.A	0	2	tryptophan--tRNA ligase, cytoplasmic isoform 2
P62245	Rps15a	N.A	N.A	0	6	40S ribosomal protein S15a
P24668	M6pr 46mpr	N.A	N.A	0	4	cation-dependent mannose-6-phosphate receptor precursor
P56380	Nudt2 Apah1	N.A	N.A	0	4	PREDICTED: bis(5'-nucleosyl)-tetraphosphatase [asymmetrical] isoform X1
P24472	Gsta4 Gsta	N.A	N.A	0	4	glutathione S-transferase A4
Q8BWG8	Arrb1	N.A	N.A	0	4	beta-arrestin-1 isoform B
Q8R2Y8	Ptrh2 Pth2	N.A	N.A	0	6	peptidyl-tRNA hydrolase 2, mitochondrial isoform b
Q9DCF9	Ssr3	N.A	N.A	0	4	translocon-associated protein subunit gamma
Q6ZWM4	Lsm8	N.A	N.A	0	6	LSM8 homolog, U6 small nuclear RNA associated
Q8BVQ5	Ppme1 Pme1	N.A	N.A	0	7	protein phosphatase methylesterase 1
O54724	Cavin1 Ptrf	N.A	N.A	0	5	polymerase I and transcript release factor
Q9D394	Rufy3 D5Bwg0860e Ripx	N.A	N.A	0	3	protein RUFY3 isoform 4
Q60972	Rbbp4 Rbap48	N.A	N.A	0	5	histone-binding protein RBBP4
O08547	Sec22b Sec22l1	N.A	N.A	0	5	vesicle-trafficking protein SEC22b precursor
Q9D1X0	Nol3 Arc	N.A	N.A	0	4	nucleolar protein 3
Q924X2	Cpt1b	N.A	N.A	0	5	carnitine O-palmitoyltransferase 1, muscle isoform
Q62093	Srsf2 Pr264 Sfrs10 Sfrs2	N.A	N.A	0	7	serine/arginine-rich splicing factor 2
Q9DBB8	Dhdh	N.A	N.A	0	4	trans-1,2-dihydrobenzene-1,2-diol dehydrogenase
P62315	Snrpd1	N.A	N.A	0	3	small nuclear ribonucleoprotein Sm D1
Q60692	Psmb6 Lmp19	N.A	N.A	0	6	proteasome subunit beta type-6 precursor
Q6NZB0	Dnajc8	N.A	N.A	0	7	dnaJ homolog subfamily C member 8
Q00612	G6pdx G6pd G6pd-1	N.A	N.A	0	3	glucose-6-phosphate 1-dehydrogenase X
Q66GT5	Ptpmt1 Plip	N.A	N.A	0	2	phosphatidylglycerophosphatase and protein-tyrosine phosphatase 1
Q9JJV2	Pfn2	N.A	N.A	0	5	profilin-2
Q8K0Z7	Taco1 Ccdc44	N.A	N.A	0	5	translational activator of cytochrome c oxidase 1
Q9WUA2	Farsb Farsl Farslb Frsb	N.A	N.A	0	6	phenylalanine--tRNA ligase beta subunit
Q9Z1E4	Gys1 Gys Gys3	N.A	N.A	0	3	glycogen [starch] synthase, muscle
Q60749	Khdrbs1	N.A	N.A	0	3	KH domain-containing, RNA-binding, signal transduction-associated protein 1
Q3TDN2	Faf2 Kiaa0887 Ubxd8	N.A	N.A	0	4	FAS-associated factor 2
Q62000	Ogn Og	N.A	N.A	0	4	mimecan precursor
P26645	Marcks Macs	N.A	N.A	0	5	myristoylated alanine-rich C-kinase substrate
O54983	Crym	N.A	N.A	0	2	ketimine reductase mu-crystallin
Q80WS3	Fbll1	N.A	N.A	0	4	rRNA/tRNA 2'-O-methyltransferase fibrillarin-like protein 1
Q61655	Ddx19a Ddx19 Eif4a-rs1	N.A	N.A	0	3	ATP-dependent RNA helicase DDX19A
Q9CQ22	Lamtor1	N.A	N.A	0	6	ragulator complex protein LAMTOR1
O35295	Purb	N.A	N.A	0	3	transcriptional activator protein Pur-beta
Q6GV12	Kdsr Fvt1	N.A	N.A	0	4	3-ketodihydrosphingosine reductase precursor
O35864	Cops5 Csn5 Jab1 Kic2	N.A	N.A	0	3	COP9 signalosome complex subunit 5 isoform 2
Q9D832	Dnajb4	N.A	N.A	0	3	dnaJ homolog subfamily B member 4
Q8K021	Scamp1	N.A	N.A	0	4	secretory carrier-associated membrane protein 1
Q5SRX1	Tom1l2	N.A	N.A	0	4	TOM1-like protein 2 isoform c
Q91WV0	Dr1	N.A	N.A	0	6	protein Dr1
Q80VP1	Epn1	N.A	N.A	0	3	epsin-1
Q7TNC4	Luc7l2	N.A	N.A	0	5	putative RNA-binding protein Luc7-like 2 isoform 3
P46061	Rangap1 Fug1	N.A	N.A	0	4	ran GTPase-activating protein 1
Q9WV54	Asah1 Asah	N.A	N.A	0	4	acid ceramidase precursor
P61027	Rab10	N.A	N.A	0	4	ras-related protein Rab-10
Q8JZX4	Rbm17 Spf45	N.A	N.A	0	5	splicing factor 45
Q9JII5	Dazap1	N.A	N.A	0	3	DAZ-associated protein 1 isoform a
Q922H2	Pdk3	N.A	N.A	0	6	pyruvate dehydrogenase kinase, isozyme 3
P61021	Rab5b	N.A	N.A	0	6	ras-related protein Rab-5B
P59279	Rab2b	N.A	N.A	0	4	ras-related protein Rab-2B
P59017	Bcl2l13 Mil1	N.A	N.A	0	3	bcl-2-like protein 13
P63073	Eif4e	N.A	N.A	0	3	eukaryotic translation initiation factor 4E
Q9R1T4	Sept6 Kiaa0128	N.A	N.A	0	3	septin-6 isoform 4
Q9R190	Mta2 Mta1l1	N.A	N.A	0	3	metastasis-associated protein MTA2
Q8BIW1	Prune1 Prune	N.A	N.A	0	5	protein prune homolog
Q9D4J1	Efhd1 Sws2	N.A	N.A	0	6	EF-hand domain-containing protein D1
Q8BGW1	Fto Kiaa1752	N.A	N.A	0	4	alpha-ketoglutarate-dependent dioxygenase FTO
P33175	Kif5a Kiaa4086 Kif5 Nkhc1	N.A	N.A	0	4	kinesin heavy chain isoform 5A
Q8K2T8	Paf1	N.A	N.A	0	3	RNA polymerase II-associated factor 1 homolog
Q64310	Surf4 Surf-4	N.A	N.A	0	4	surfeit locus protein 4
P70297	Stam Stam1	N.A	N.A	0	2	signal transducing adapter molecule 1
P35802	Gpm6a M6a	N.A	N.A	0	3	neuronal membrane glycoprotein M6-a isoform 3
Q9QZE7	Tsnax Trax	N.A	N.A	0	3	translin-associated protein X
Q8C0L0	Tmx4 D2Bwg1356e Kiaa1162 Txndc13	N.A	N.A	0	3	thioredoxin-related transmembrane protein 4 precursor
Q9D880	Timm50 Tim50	N.A	N.A	0	3	mitochondrial import inner membrane translocase subunit TIM50 precursor
Q62086	Pon2	N.A	N.A	0	3	serum paraoxonase/arylesterase 2
Q8VEE1	Lmcd1	N.A	N.A	0	5	LIM and cysteine-rich domains protein 1
Q9JIF0	Prmt1 Hrmt1l2 Mrmt1	N.A	N.A	0	3	protein arginine N-methyltransferase 1 isoform 2
Q9QYF9	Ndrg3 Ndr3	N.A	N.A	0	7	protein NDRG3 isoform 2
Q8BGC4	Zadh2 Ptgr3	N.A	N.A	0	4	zinc-binding alcohol dehydrogenase domain-containing protein 2
Q80TV8	Clasp1 Kiaa0622	N.A	N.A	0	4	CLIP-associating protein 1 isoform 5
Q3URD3	Slmap Kiaa1601 Slap	N.A	N.A	0	3	sarcolemmal membrane-associated protein
Q8QZY9	Sf3b4	N.A	N.A	0	7	splicing factor 3B subunit 4
Q9QZH6	Ecsit Sitpec	N.A	N.A	0	7	PREDICTED: evolutionarily conserved signaling intermediate in Toll pathway, mitochondrial isoform X1
Q8R0S2	Iqsec1 Kiaa0763	N.A	N.A	0	3	IQ motif and SEC7 domain-containing protein 1 isoform a
P11679	Krt8 Krt2-8	N.A	N.A	0	3	keratin, type II cytoskeletal 8
Q8C522	Endod1 Kiaa0830	N.A	N.A	0	3	endonuclease domain-containing 1 protein precursor
Q9CZU3	Mtrex Skiv2l2	N.A	N.A	0	4	superkiller viralicidic activity 2-like 2
Q64511	Top2b	N.A	N.A	0	3	DNA topoisomerase 2-beta
Q3TKT4	Smarca4 Baf190a Brg1 Snf2b Snf2l4	N.A	N.A	0	3	PREDICTED: transcription activator BRG1 isoform X3
Q7TMC8	Fuk	N.A	N.A	0	5	L-fucose kinase
Q9QZM0	Ubqln2 Plic2	N.A	N.A	0	4	ubiquilin-2
Q5SSZ5	Tns3 Tens1	N.A	N.A	0	4	PREDICTED: tensin-3 isoform X1
Q3UVL4	Vps51 Ffr	N.A	N.A	0	5	vacuolar protein sorting-associated protein 51 homolog
Q9D5V5	Cul5	N.A	N.A	0	4	cullin-5 isoform 2
Q99MR6	Srrt Ars2 Asr2	N.A	N.A	0	6	serrate RNA effector molecule homolog isoform 3
A6H6E2	Mmrn2	N.A	N.A	0	5	multimerin-2 precursor
Q91ZW3	Smarca5 Snf2h	N.A	N.A	0	4	SWI/SNF-related matrix-associated actin-dependent regulator of chromatin subfamily A member 5
Q5SWU9	Acaca Acac Gm738	N.A	N.A	0	3	PREDICTED: acetyl-CoA carboxylase 1 isoform X1
P28352	Apex1 Ape Apex Ref1	N.A	N.A	0	6	DNA-(apurinic or apyrimidinic site) lyase
Q9CQC7	Ndufb4	N.A	N.A	0	3	PREDICTED: NADH dehydrogenase [ubiquinone] 1 beta subcomplex subunit 4
Q9CXS4	Cenpv Prr6	N.A	N.A	0	5	centromere protein V
Q99N93	Mrpl16	N.A	N.A	0	4	39S ribosomal protein L16, mitochondrial precursor
Q3U9G9	Lbr	N.A	N.A	0	5	PREDICTED: lamin-B receptor isoform X1
Q80WJ7	Mtdh Lyric	N.A	N.A	0	4	protein LYRIC
Q5SYD0	Myo1d	N.A	N.A	0	5	unconventional myosin-Id
Q91YP3	Dera	N.A	N.A	0	4	deoxyribose-phosphate aldolase
Q8BGG9	Acnat2	N.A	N.A	0	2	acyl-coenzyme A amino acid N-acyltransferase 2
Q9JIK9	Mrps34 Tce2	N.A	N.A	0	5	28S ribosomal protein S34, mitochondrial
Q9CY50	Ssr1	N.A	N.A	0	4	translocon-associated protein subunit alpha precursor
Q8CFJ7	Slc25a45	N.A	N.A	0	4	solute carrier family 25 member 45
Q91XE8	Tmem205	N.A	N.A	0	5	transmembrane protein 205 isoform 2
P12815	Pdcd6 Alg2	N.A	N.A	0	7	PREDICTED: programmed cell death protein 6 isoform X1
Q80ZS3	Mrps26	N.A	N.A	0	5	28S ribosomal protein S26, mitochondrial precursor
Q80W54	Zmpste24 Face1	N.A	N.A	0	6	CAAX prenyl protease 1 homolog
B1AR13	Cisd3 Mel-13 Mel13	N.A	N.A	0	6	CDGSH iron-sulfur domain-containing protein 3, mitochondrial precursor
P32233	Drg1 Drg Nedd-3 Nedd3	N.A	N.A	0	2	developmentally-regulated GTP-binding protein 1
Q91VT4	Cbr4	N.A	N.A	0	5	carbonyl reductase family member 4
Q9CZB0	Sdhc	N.A	N.A	0	6	succinate dehydrogenase cytochrome b560 subunit, mitochondrial precursor
P30677	Gna14 Gna-14	N.A	N.A	0	3	guanine nucleotide-binding protein subunit alpha-14
P15392	Cyp2a4 Cyp2a-4	N.A	N.A	0	3	cytochrome P450 2A4
O70423	Aoc3 Vap1	N.A	N.A	0	3	membrane primary amine oxidase
Q9D379	Ephx1	N.A	N.A	0	2	epoxide hydrolase 1 precursor
Q9Z211	Pex11a	N.A	N.A	0	3	peroxisomal membrane protein 11A
Q99J27	Slc33a1 Acatn	N.A	N.A	0	10	acetyl-coenzyme A transporter 1
G3X939	Slc9a3	N.A	N.A	0	6	PREDICTED: sodium/hydrogen exchanger 3 isoform X2
P58802	Tbc1d10a Epi64 Tbc1d10	N.A	N.A	0	3	TBC1 domain family member 10A
Q9QZS5	Sgk2	N.A	N.A	0	4	serine/threonine-protein kinase Sgk2 isoform c
P27601	Gna13 Gna-13	N.A	N.A	0	5	guanine nucleotide-binding protein subunit alpha-13
Q9D7N3	Mrps9	N.A	N.A	0	4	28S ribosomal protein S9, mitochondrial precursor
Q9CQU3	Rer1	N.A	N.A	0	7	PREDICTED: protein RER1 isoform X1
Q8CGB6	Tns2 Tenc1	N.A	N.A	0	4	PREDICTED: tensin-like C1 domain-containing phosphatase isoform X5
P30412	Ppic Cypc	N.A	N.A	0	3	peptidyl-prolyl cis-trans isomerase C precursor
Q09324	Gcnt1	N.A	N.A	0	4	beta-1,3-galactosyl-O-glycosyl-glycoprotein beta-1,6-N-acetylglucosaminyltransferase
Q9D1N9	Mrpl21 D9Wsu149	N.A	N.A	0	3	39S ribosomal protein L21, mitochondrial
Q99L60	Atp6v1c2 Atp6c2	N.A	N.A	0	2	PREDICTED: V-type proton ATPase subunit C 2 isoform X3
Q8BGN3	Enpp6	N.A	N.A	0	4	ectonucleotide pyrophosphatase/phosphodiesterase family member 6 precursor
Q8R1V4	Tmed4 Ers25	N.A	N.A	0	3	transmembrane emp24 domain-containing protein 4 precursor
Q9JJN5	Cpn1	N.A	N.A	0	3	carboxypeptidase N catalytic chain precursor
O88967	Yme1l1	N.A	N.A	0	3	ATP-dependent zinc metalloprotease YME1L1
Q9CQF4		N.A	N.A	0	3	uncharacterized protein C6orf203 homolog
Q61749	Eif2b4 Eif2b Eif2bd Jgr1a	N.A	N.A	0	6	translation initiation factor eIF-2B subunit delta isoform 2
P97479	Myo7a Myo7	N.A	N.A	0	5	unconventional myosin-VIIa isoform 4
Q8CCS6	Pabpn1 Pab2 Pabp2	N.A	N.A	0	6	polyadenylate-binding protein 2
O88531	Ppt1 Cln1 Ppt	N.A	N.A	0	5	palmitoyl-protein thioesterase 1 precursor
O70252	Hmox2	N.A	N.A	0	3	heme oxygenase 2
Q99J47	Dhrs7b Sdr32c1	N.A	N.A	0	3	dehydrogenase/reductase SDR family member 7B isoform 1
Q8R1T4	Slc35a3	N.A	N.A	0	4	PREDICTED: UDP-N-acetylglucosamine transporter isoform X1
Q91X78	Erlin1 Keo4 Spfh1	N.A	N.A	0	3	erlin-1
F8VPU2	Farp1	N.A	N.A	0	4	FERM, RhoGEF and pleckstrin domain-containing protein 1
Q9DBH5	Lman2	N.A	N.A	0	2	vesicular integral-membrane protein VIP36 precursor
Q99KV1	Dnajb11	N.A	N.A	0	4	dnaJ homolog subfamily B member 11 precursor
Q9ER88	Dap3 Mrps29	N.A	N.A	0	3	28S ribosomal protein S29, mitochondrial isoform 1
O70572	Smpd2	N.A	N.A	0	4	sphingomyelin phosphodiesterase 2
Q5I2A0	Serpina3g Spi2A	N.A	N.A	0	3	serine protease inhibitor A3G
Q3UVK0	Ermp1 D19Wsu12e Fxna Kiaa1815	N.A	N.A	0	6	endoplasmic reticulum metallopeptidase 1
Q60634	Flot2 Esa1 M17s1	N.A	N.A	0	6	flotillin-2 isoform 2
Q3UMB9	Washc4 Kiaa1033	N.A	N.A	0	3	WASH complex subunit 7
Q8R2Y2	Mcam Muc18	N.A	N.A	0	3	PREDICTED: cell surface glycoprotein MUC18 isoform X1
O35206	Col15a1	N.A	N.A	0	4	collagen alpha-1(XV) chain precursor
O88735	Map7 Mtap7	N.A	N.A	0	4	ensconsin isoform 1
Q571I9	Aldh16a1	N.A	N.A	0	3	aldehyde dehydrogenase family 16 member A1
Q6P4S6	Sik3 Kiaa0999 Qsk	N.A	N.A	0	3	serine/threonine-protein kinase SIK3
Q32MW3	Acot10	N.A	N.A	0	4	acyl-coenzyme A thioesterase 10, mitochondrial precursor
Q3TJZ6	Fam98a	N.A	N.A	0	4	protein FAM98A
Q8BGS2	Bola2	N.A	N.A	0	3	bolA-like protein 2
A2APT9	Klhdc7a	N.A	N.A	0	6	kelch domain-containing protein 7A
Q06770	Serpina6 Cbg	N.A	N.A	0	4	corticosteroid-binding globulin precursor
Q8BHA3	Dtd2	N.A	N.A	0	3	probable D-tyrosyl-tRNA(Tyr) deacylase 2
Q8R1F1	Fam129b	N.A	N.A	0	5	niban-like protein 1
Q8CIF4	Btd	N.A	N.A	0	3	biotinidase precursor
Q8VCH7	Rdh10	N.A	N.A	0	3	retinol dehydrogenase 10
Q6P9R4	Arhgef18 Kiaa0521	N.A	N.A	0	5	rho guanine nucleotide exchange factor 18
Q59J78	Ndufaf2 Ndufa12l	N.A	N.A	0	4	mimitin, mitochondrial
Q99LR1	Abhd12	N.A	N.A	0	4	monoacylglycerol lipase ABHD12
P62627	Dynlrb1 Dncl2a Dnlc2a	N.A	N.A	0	7	dynein light chain roadblock-type 1 isoform b
Q9JLI8	Sart3 Kiaa0156	N.A	N.A	0	3	squamous cell carcinoma antigen recognized by T-cells 3
Q9D1L9	Lamtor5 Hbxip Xip	N.A	N.A	0	3	ragulator complex protein LAMTOR5
P83093	Stim2 Kiaa1482	N.A	N.A	0	4	stromal interaction molecule 2 precursor
Q9CR98	Fam136a	N.A	N.A	0	4	protein FAM136A
Q8K382	Dennd1a	N.A	N.A	0	4	DENN domain-containing protein 1A
Q99JT1	Gatb Pet112 Pet112l	N.A	N.A	0	4	glutamyl-tRNA(Gln) amidotransferase subunit B, mitochondrial precursor
Q99NB8	Ubqln4 Cip75 Ubin	N.A	N.A	0	4	ubiquilin-4
Q8VHQ9	Acot11 Bfit Thea	N.A	N.A	0	3	acyl-coenzyme A thioesterase 11
Q91YT7	Ythdf2	N.A	N.A	0	3	YTH domain-containing family protein 2
Q9CQL1	Magohb Magoh-rs1 Magoh2	N.A	N.A	0	3	protein mago nashi homolog 2
O09106	Hdac1	N.A	N.A	0	3	histone deacetylase 1
Q3SXD3	Hddc2	N.A	N.A	0	3	HD domain-containing protein 2
Q3UTJ2	Sorbs2 Argbp2 Kiaa0777	N.A	N.A	0	3	PREDICTED: sorbin and SH3 domain-containing protein 2 isoform X36
O08734	Bak1 Bak	N.A	N.A	0	4	bcl-2 homologous antagonist/killer
Q5SS90	Gm11992	N.A	N.A	0	4	uncharacterized protein C7orf57 homolog
Q8CFE4	Scyl2 Cvak104 D10Ertd802e	N.A	N.A	0	4	SCY1-like protein 2
Q9R1K9	Cetn2 Calt	N.A	N.A	0	3	centrin-2
O08586	Pten Mmac1	N.A	N.A	0	3	phosphatidylinositol 3,4,5-trisphosphate 3-phosphatase and dual-specificity protein phosphatase PTEN
Q9ERE7	Mesd Mesdc2	N.A	N.A	0	4	LDLR chaperone MESD precursor
Q6ZPU9	Kif1bp Kbp Kiaa1279	N.A	N.A	0	5	KIF1-binding protein
O35435	Dhodh	N.A	N.A	0	6	dihydroorotate dehydrogenase (quinone), mitochondrial precursor
P50637	Tspo Bzrp Mbr	N.A	N.A	0	4	translocator protein
P27046	Man2a1 Mana2	N.A	N.A	0	5	alpha-mannosidase 2
Q8R0X7	Sgpl1	N.A	N.A	0	5	sphingosine-1-phosphate lyase 1
Q8BWW9	Pkn2 Prk2 Prkcl2	N.A	N.A	0	2	serine/threonine-protein kinase N2
Q9CPT4	Mydgf D17Wsu104e	N.A	N.A	0	3	UPF0556 protein C19orf10 homolog precursor
Q9D8N2	Fam45a	N.A	N.A	0	6	protein FAM45A isoform 1
Q6A4L0	Slc22a13 Orctl3	N.A	N.A	0	4	solute carrier family 22 member 13
Q91VN4	Chchd6 Mic25	N.A	N.A	0	3	MICOS complex subunit Mic25 isoform 1
Q9CQ91	Ndufa3	N.A	N.A	0	5	NADH dehydrogenase [ubiquinone] 1 alpha subcomplex subunit 3
Q9Z0F7	Sncg Persyn	N.A	N.A	0	4	gamma-synuclein
Q8K0C9	Gmds	N.A	N.A	0	6	GDP-mannose 4,6 dehydratase
Q6Q2Z6	Acot5	N.A	N.A	0	3	acyl-coenzyme A thioesterase 5
Q810A7	Ddx42	N.A	N.A	0	4	ATP-dependent RNA helicase DDX42
Q9D0B6	Pbdc1	N.A	N.A	0	2	protein PBDC1 isoform 2
Q9R078	Prkab1	N.A	N.A	0	2	PREDICTED: 5'-AMP-activated protein kinase subunit beta-1 isoform X1
Q8K3G9	Appl2 Dip13b Dip3b	N.A	N.A	0	4	DCC-interacting protein 13-beta
Q5IRJ6	Slc30a9	N.A	N.A	0	3	zinc transporter 9
Q63829	Commd3 Bup	N.A	N.A	0	4	COMM domain-containing protein 3
Q9Z0K8	Vnn1	N.A	N.A	0	6	pantetheinase precursor
Q80UY2	Kcmf1 Debt91	N.A	N.A	0	5	E3 ubiquitin-protein ligase KCMF1
Q8K3H0	Appl1 Dip13a Kiaa1428	N.A	N.A	0	4	DCC-interacting protein 13-alpha
Q8BUR4	Dock1	N.A	N.A	0	5	dedicator of cytokinesis protein 1
Q9D0Q7	Mrpl45	N.A	N.A	0	2	39S ribosomal protein L45, mitochondrial
Q8K1N1	Pnpla8 Ipla22 Ipla2g	N.A	N.A	0	3	calcium-independent phospholipase A2-gamma
Q8R5H1	Usp15 Kiaa0529	N.A	N.A	0	6	ubiquitin carboxyl-terminal hydrolase 15 isoform 1
P11680	Cfp Pfc	N.A	N.A	0	3	properdin precursor
Q8BZ09	Slc25a21 Odc	N.A	N.A	0	3	mitochondrial 2-oxodicarboxylate carrier isoform 1
P42227	Stat3 Aprf	N.A	N.A	0	2	signal transducer and activator of transcription 3 isoform 2
Q9ESW4	Agk Mulk	N.A	N.A	0	2	acylglycerol kinase, mitochondrial precursor
Q9EP53	Tsc1 Kiaa0243	N.A	N.A	0	3	hamartin isoform 2
Q9CQ48	Nudcd2 D11Ertd603e	N.A	N.A	0	3	nudC domain-containing protein 2 isoform 2
Q8BH97	Rcn3 D7Ertd671e	N.A	N.A	0	4	reticulocalbin-3 precursor
Q9WVQ5	Apip Mmrp19	N.A	N.A	0	3	methylthioribulose-1-phosphate dehydratase
Q69ZN7	Myof Fer1l3 Kiaa1207	N.A	N.A	0	2	myoferlin isoform 1
Q9D7J4	Cox20 Fam36a	N.A	N.A	0	4	cytochrome c oxidase protein 20 homolog
Q9D1J3	Sarnp Hcc1	N.A	N.A	0	4	SAP domain-containing ribonucleoprotein
Q78J03	Msrb2	N.A	N.A	0	6	methionine-R-sulfoxide reductase B2, mitochondrial precursor
Q9JKC8	Ap3m1	N.A	N.A	0	5	AP-3 complex subunit mu-1
P97478	Coq7	N.A	N.A	0	4	ubiquinone biosynthesis protein COQ7 homolog isoform 1
P51432	Plcb3	N.A	N.A	0	4	1-phosphatidylinositol 4,5-bisphosphate phosphodiesterase beta-3 isoform a
Q3UDR8	Yipf3 D17Wsu94e Klip1	N.A	N.A	0	3	protein YIPF3
Q9WV96	Timm10b Fxc1 Tim9b Timm9b	N.A	N.A	0	4	mitochondrial import inner membrane translocase subunit Tim10 B
P56371	Rab4a Rab4	N.A	N.A	0	3	ras-related protein Rab-4A
Q9Z2Q5	Mrpl40 Nlvcf	N.A	N.A	0	3	39S ribosomal protein L40, mitochondrial precursor
E9Q3L2	Pi4ka Pik4 Pik4ca	N.A	N.A	0	6	PREDICTED: phosphatidylinositol 4-kinase alpha isoform X1
Q9ESD7	Dysf Fer1l1	N.A	N.A	0	6	dysferlin isoform 1
Q9CXW2	Mrps22 Rpms22	N.A	N.A	0	3	28S ribosomal protein S22, mitochondrial
P06795	Abcb1b Abcb1 Mdr1 Mdr1b Pgy1 Pgy1-1	N.A	N.A	0	4	multidrug resistance protein 1B
Q9R059	Fhl3	N.A	N.A	0	3	four and a half LIM domains protein 3
Q91VH1	Adipor1 Parq1	N.A	N.A	0	2	adiponectin receptor protein 1
Q8CHY6	Gatad2a	N.A	N.A	0	3	transcriptional repressor p66 alpha isoform b
Q61703	Itih2	N.A	N.A	0	5	inter-alpha-trypsin inhibitor heavy chain H2 precursor
Q8VDD8	Washc1 Orf19 Wash Wash1	N.A	N.A	0	3	WAS protein family homolog 1
Q61074	Ppm1g Fin13 Ppm1c	N.A	N.A	0	4	protein phosphatase 1G
Q9JI99	Sgpp1 Spp1 Spph1	N.A	N.A	0	3	sphingosine-1-phosphate phosphatase 1
Q00724	Rbp4	N.A	N.A	0	3	retinol-binding protein 4 isoform 2 precursor
Q6PGF7	Exoc8	N.A	N.A	0	4	exocyst complex component 8
Q9D5V6	Syap1	N.A	N.A	0	5	synapse-associated protein 1
Q921H9	Coa7 Selrc1	N.A	N.A	0	5	cytochrome c oxidase assembly factor 7
Q9JMC3	Dnaja4	N.A	N.A	0	2	dnaJ homolog subfamily A member 4
Q8CFV9	Rfk	N.A	N.A	0	2	riboflavin kinase
Q8VBW6	Nae1 Appbp1	N.A	N.A	0	4	NEDD8-activating enzyme E1 regulatory subunit
Q9CQ21	Mcts2	N.A	N.A	0	5	malignant T-cell-amplified sequence 2
O70309	Itgb5	N.A	N.A	0	3	integrin beta-5 isoform 1 precursor
Q9EQG9	Col4a3bp Stard11	N.A	N.A	0	7	collagen type IV alpha-3-binding protein isoform 1
Q91YY4	Atpaf2	N.A	N.A	0	2	ATP synthase mitochondrial F1 complex assembly factor 2
Q3UJD6	Usp19 Kiaa0891	N.A	N.A	0	3	ubiquitin carboxyl-terminal hydrolase 19 isoform 5
O55201	Supt5h Supt5	N.A	N.A	0	3	transcription elongation factor SPT5
Q6PDL0	Dync1li2 Dncli2 Dnclic2	N.A	N.A	0	2	cytoplasmic dynein 1 light intermediate chain 2
Q9JIY5	Htra2 Omi Prss25	N.A	N.A	0	3	serine protease HTRA2, mitochondrial
Q9JLQ0	Cd2ap Mets1	N.A	N.A	0	3	CD2-associated protein
Q8BVD5	Mpp7	N.A	N.A	0	4	MAGUK p55 subfamily member 7 isoform 2
Q9JIQ3	Diablo Smac	N.A	N.A	0	5	diablo homolog, mitochondrial precursor
P52479	Usp10 Kiaa0190 Ode-1 Uchrp	N.A	N.A	0	4	ubiquitin carboxyl-terminal hydrolase 10
Q8K4G5	Ablim1 Ablim Kiaa0059	N.A	N.A	0	3	actin-binding LIM protein 1 isoform 5
Q9DC63	Fbxo3 Fba Fbx3	N.A	N.A	0	3	F-box only protein 3 isoform 1
Q9EPQ7	Stard5	N.A	N.A	0	4	stAR-related lipid transfer protein 5
Q9R099	Tbl2	N.A	N.A	0	2	transducin beta-like protein 2 precursor
O70324	Slc16a2 Mct8 Xpct	N.A	N.A	0	4	monocarboxylate transporter 8
Q9Z0H3	Smarcb1 Baf47 Ini1 Snf5l1	N.A	N.A	0	3	SWI/SNF-related matrix-associated actin-dependent regulator of chromatin subfamily B member 1 isoform 1
Q91WJ8	Fubp1 D3Ertd330e	N.A	N.A	0	4	PREDICTED: far upstream element-binding protein 1 isoform X12
Q8R4H2	Arhgef12 Kiaa0382 Larg	N.A	N.A	0	6	PREDICTED: rho guanine nucleotide exchange factor 12 isoform X1
P35292	Rab17	N.A	N.A	0	2	ras-related protein Rab-17
Q924Z4	Cers2 Lass2 Trh3	N.A	N.A	0	4	ceramide synthase 2
Q3TIV5	Zc3h15 Dfrp1	N.A	N.A	0	3	zinc finger CCCH domain-containing protein 15
Q9D338	Mrpl19	N.A	N.A	0	7	39S ribosomal protein L19, mitochondrial
Q3TC33	Ccdc127	N.A	N.A	0	6	coiled-coil domain-containing protein 127 isoform 1
Q9CRD2	Emc2 Kiaa0103 Ttc35	N.A	N.A	0	4	ER membrane protein complex subunit 2
O08992	Sdcbp	N.A	N.A	0	6	PREDICTED: syntenin-1 isoform X1
Q01341	Adcy6	N.A	N.A	0	5	adenylate cyclase type 6
Q8VD04	Gripap1 DXImx47e Kiaa1167	N.A	N.A	0	7	GRIP1-associated protein 1 isoform 2
P62075	Timm13 Tim13a Timm13a	N.A	N.A	0	3	mitochondrial import inner membrane translocase subunit Tim13
Q9EQI8	Mrpl46	N.A	N.A	0	3	39S ribosomal protein L46, mitochondrial
Q9D8T7	Slirp	N.A	N.A	0	6	SRA stem-loop-interacting RNA-binding protein, mitochondrial
P46656	Fdx1	N.A	N.A	0	8	adrenodoxin, mitochondrial isoform 2 precursor
Q5DTU0	Afap1l2 Kiaa1914	N.A	N.A	0	11	actin filament-associated protein 1-like 2 isoform 1
Q61210	Arhgef1 Lbcl2 Lsc	N.A	N.A	0	5	rho guanine nucleotide exchange factor 1 isoform d
Q9CR00	Psmd9	N.A	N.A	0	2	26S proteasome non-ATPase regulatory subunit 9
Q99LD9	Eif2b2	N.A	N.A	0	4	translation initiation factor eIF-2B subunit beta
Q9JIH2	Nup50 Npap60	N.A	N.A	0	3	nuclear pore complex protein Nup50
Q80WC7	Agfg2 Hrbl Rabr	N.A	N.A	0	4	arf-GAP domain and FG repeat-containing protein 2 isoform 2
Q99JF5	Mvd	N.A	N.A	0	3	diphosphomevalonate decarboxylase
A2AGT5	Ckap5	N.A	N.A	0	5	cytoskeleton-associated protein 5 isoform 2
P12710	Fabp1 Fabpl	N.A	N.A	0	5	fatty acid-binding protein, liver
Q9QZH3	Ppie Cyp33	N.A	N.A	0	3	peptidyl-prolyl cis-trans isomerase E
Q6Y685	Tacc1	N.A	N.A	0	3	transforming acidic coiled-coil-containing protein 1 long isoform
Q7TQG1	Plekha6 Pepp3	N.A	N.A	0	6	pleckstrin homology domain-containing family A member 6 isoform 1
O70496	Clcn7 Clc7	N.A	N.A	0	3	H(+)/Cl(-) exchange transporter 7
Q5RKZ7	Mocs1	N.A	N.A	0	4	molybdenum cofactor biosynthesis protein 1 isoform 2
Q91YM2	Arhgap35 Grlf1 Kiaa1722 P190A p190ARHOGAP	N.A	N.A	0	3	PREDICTED: rho GTPase-activating protein 35 isoform X1
P70698	Ctps1 Ctps	N.A	N.A	0	4	PREDICTED: CTP synthase 1 isoform X1
Q68EF0	Rab3ip Rabin8	N.A	N.A	0	3	rab-3A-interacting protein
Q9JKY5	Hip1r	N.A	N.A	0	3	huntingtin-interacting protein 1-related protein
Q922G0	Slc25a36	N.A	N.A	0	3	solute carrier family 25 member 36
P03953	Cfd Adn Df	N.A	N.A	0	3	complement factor D isoform 2 precursor
Q80YT7	Pde4dip Kiaa0454	N.A	N.A	0	4	myomegalin isoform 2
Q9DCQ2	Aspdh	N.A	N.A	0	6	putative L-aspartate dehydrogenase
Q9Z1R3	Apom Ng20	N.A	N.A	0	5	apolipoprotein M precursor
O35551	Rabep1 Rab5ep Rabpt5 Rabpt5a	N.A	N.A	0	3	rab GTPase-binding effector protein 1 isoform 1
Q60648	Gm2a	N.A	N.A	0	4	ganglioside GM2 activator precursor
P61957	Sumo2 Smt3b Smt3h2	N.A	N.A	0	3	small ubiquitin-related modifier 2 precursor
Q99J09	Wdr77 Mep50	N.A	N.A	0	3	methylosome protein 50
Q9CR41	Hypk	N.A	N.A	0	8	huntingtin-interacting protein K
Q61686	Cbx5 Hp1a	N.A	N.A	0	3	PREDICTED: chromobox protein homolog 5 isoform X1
P01898	H2-Q10	N.A	N.A	0	3	H-2 class I histocompatibility antigen, Q10 alpha chain precursor
Q62383	Supt6h Kiaa0162 Supt6	N.A	N.A	0	5	transcription elongation factor SPT6
O54941	Smarce1 Baf57	N.A	N.A	0	2	SWI/SNF-related matrix-associated actin-dependent regulator of chromatin subfamily E member 1
P58735	Slc26a1 Sat1	N.A	N.A	0	7	sulfate anion transporter 1
Q7TSV4	Pgm2 Pgm1	N.A	N.A	0	5	phosphoglucomutase-1
P58660	Card10 Bimp1	N.A	N.A	0	3	caspase recruitment domain-containing protein 10
Q64445	Cox8a Cox8 Cox8l	N.A	N.A	0	4	cytochrome c oxidase subunit 8A, mitochondrial precursor
Q9CQI7	Snrpb2	N.A	N.A	0	4	U2 small nuclear ribonucleoprotein B''
Q9CR16	Ppid	N.A	N.A	0	6	peptidyl-prolyl cis-trans isomerase D
Q6PHQ8	Naa35 Egap Mak10	N.A	N.A	0	5	PREDICTED: N-alpha-acetyltransferase 35, NatC auxiliary subunit isoform X1
Q9R0A0	Pex14	N.A	N.A	0	4	peroxisomal membrane protein PEX14
Q8R1G6	Pdlim2	N.A	N.A	0	8	PREDICTED: PDZ and LIM domain protein 2 isoform X1
O70305	Atxn2 Atx2 Sca2	N.A	N.A	0	5	ataxin-2
Q3UHD6	Snx27 Kiaa0488	N.A	N.A	0	3	sorting nexin-27 isoform 1
Q9CQY6	Uqcc2 Mnf1	N.A	N.A	0	7	ubiquinol-cytochrome-c reductase complex assembly factor 2
Q99JX7	Nxf1 Tap	N.A	N.A	0	5	nuclear RNA export factor 1 isoform 1
Q8K4L3	Svil	N.A	N.A	0	4	PREDICTED: supervillin isoform X1
O35218	Cpsf2 Cpsf100 Mcpsf	N.A	N.A	0	4	cleavage and polyadenylation specificity factor subunit 2
Q8BMI0	Fbxo38	N.A	N.A	0	6	F-box only protein 38
Q91VW5	Golga4	N.A	N.A	0	5	Golgin subfamily A member 4
Q3UMY5	Eml4	N.A	N.A	0	3	echinoderm microtubule-associated protein-like 4 isoform 3
Q9CXA2	L3hypdh	N.A	N.A	0	3	trans-L-3-hydroxyproline dehydratase
Q3U5C8	Arhgef16	N.A	N.A	0	2	PREDICTED: rho guanine nucleotide exchange factor 16 isoform X1
Q9ET54	Palld Kiaa0992	N.A	N.A	0	2	palladin isoform 1
O70570	Pigr	N.A	N.A	0	6	polymeric immunoglobulin receptor precursor
Q8VDP2		N.A	N.A	0	2	UPF0428 protein CXorf56 homolog
P49769	Psen1 Ad3h Psnl1	N.A	N.A	0	5	presenilin-1
P46737	Brcc3 Brcc36 C6.1a	N.A	N.A	0	4	lys-63-specific deubiquitinase BRCC36
Q8R3Q0	Saraf Tmem66	N.A	N.A	0	8	store-operated calcium entry-associated regulatory factor
Q99JY4	Trabd	N.A	N.A	0	5	traB domain-containing protein
Q8BHD7	Ptbp3 Rod1	N.A	N.A	0	5	polypyrimidine tract-binding protein 3 isoform 2
Q99KK2	Cmas	N.A	N.A	0	4	N-acylneuraminate cytidylyltransferase
P54818	Galc	N.A	N.A	0	6	galactocerebrosidase precursor
Q9QXY9	Pex3	N.A	N.A	0	2	peroxisomal biogenesis factor 3 isoform 1
Q8VBW8	Ttc36	N.A	N.A	0	4	tetratricopeptide repeat protein 36
Q8C7H1	Mmaa	N.A	N.A	0	3	PREDICTED: methylmalonic aciduria type A homolog, mitochondrial isoform X1
P59113	Fermt1 Kind1 Urp1	N.A	N.A	0	6	fermitin family homolog 1
Q80SY3	Atp6v0d2	N.A	N.A	0	4	V-type proton ATPase subunit d 2
Q9D0M5	Dynll2 Dlc2	N.A	N.A	0	4	dynein light chain 2, cytoplasmic
Q8R3B1	Plcd1 Plcd	N.A	N.A	0	3	1-phosphatidylinositol 4,5-bisphosphate phosphodiesterase delta-1 isoform 1
Q80U93	Nup214 Kiaa0023	N.A	N.A	0	3	nuclear pore complex protein Nup214
P21447	Abcb1a Abcb4 Mdr1a Mdr3 Pgy-3 Pgy3	N.A	N.A	0	4	multidrug resistance protein 1A
Q69ZS7	Hbs1l Hbs1 Kiaa1038	N.A	N.A	0	3	HBS1-like protein isoform 1
Q9D2N9	Vps33a Bf Buff	N.A	N.A	0	3	vacuolar protein sorting-associated protein 33A
Q3UHX2	Pdap1	N.A	N.A	0	5	28 kDa heat- and acid-stable phosphoprotein
O35082	Kl	N.A	N.A	0	3	klotho precursor
B2RY56	Rbm25	N.A	N.A	0	5	RNA-binding protein 25
Q8CEI1	Bola3	N.A	N.A	0	5	bolA-like protein 3
P61327	Magoh	N.A	N.A	0	3	protein mago nashi homolog
E9Q4Z2	Acacb Acc2 Accb	N.A	N.A	0	3	acetyl-CoA carboxylase 2 precursor
Q9CZD5	Mtif3	N.A	N.A	0	4	translation initiation factor IF-3, mitochondrial
Q6A028	Swap70 Kiaa0640	N.A	N.A	0	4	switch-associated protein 70
Q8BY87	Usp47	N.A	N.A	0	4	ubiquitin carboxyl-terminal hydrolase 47 isoform 1
Q80TA6	Mtmr12 Kiaa1682	N.A	N.A	0	2	myotubularin-related protein 12
Q5YD48	A1cf Acf Asp	N.A	N.A	0	5	PREDICTED: APOBEC1 complementation factor isoform X1
Q76LS9	Mindy1 Fam63a Ni	N.A	N.A	0	3	PREDICTED: protein FAM63A isoform X1
O35943	Fxn Frda	N.A	N.A	0	3	frataxin, mitochondrial precursor
Q9CPW9	Metap1d Map1d Metapl1 Mnpepl	N.A	N.A	0	3	methionine aminopeptidase 1D, mitochondrial precursor
O35382	Exoc4 Sec8 Sec8l1	N.A	N.A	0	3	exocyst complex component 4
Q8K5B2	Mcfd2 Sdnsf	N.A	N.A	0	5	PREDICTED: multiple coagulation factor deficiency protein 2 homolog isoform X1
Q80WQ2	Vac14 D8Wsu151e	N.A	N.A	0	4	protein VAC14 homolog
Q8R151	Znfx1	N.A	N.A	0	3	PREDICTED: NFX1-type zinc finger-containing protein 1 isoform X1
Q91XD6	Vps36	N.A	N.A	0	2	vacuolar protein-sorting-associated protein 36
P28659	Celf1 Brunol2 Cugbp Cugbp1	N.A	N.A	0	8	CUGBP Elav-like family member 1 isoform 2
Q91Z38	Ttc1	N.A	N.A	0	4	tetratricopeptide repeat protein 1
A2TJV2	Palm3	N.A	N.A	0	5	paralemmin-3
Q61140	Bcar1 Cas Crkas	N.A	N.A	0	4	breast cancer anti-estrogen resistance protein 1 isoform A
Q80XU3	Nucks1 Nucks	N.A	N.A	0	5	nuclear ubiquitous casein and cyclin-dependent kinase substrate 1 isoform 1
Q99N95	Mrpl3	N.A	N.A	0	5	39S ribosomal protein L3, mitochondrial
Q6PAR5	Gapvd1 Gapex5 Kiaa1521	N.A	N.A	0	3	GTPase-activating protein and VPS9 domain-containing protein 1
Q8R574	Prpsap2	N.A	N.A	0	3	PREDICTED: phosphoribosyl pyrophosphate synthase-associated protein 2 isoform X1
Q07456	Ambp Itil	N.A	N.A	0	9	protein AMBP precursor
Q8WTY4	Ciapin1	N.A	N.A	0	3	PREDICTED: anamorsin isoform X1
Q8BYC6	Taok3	N.A	N.A	0	2	serine/threonine-protein kinase TAO3
Q9D0W5	Ppil1	N.A	N.A	0	3	peptidyl-prolyl cis-trans isomerase-like 1
Q5XG73	Acbd5	N.A	N.A	0	2	acyl-CoA-binding domain-containing protein 5 isoform c
Q6P069	Sri	N.A	N.A	0	3	sorcin isoform 1
Q61129	Cfi If	N.A	N.A	0	4	complement factor I precursor
Q61550	Rad21 Hr21 Scc1	N.A	N.A	0	4	PREDICTED: double-strand-break repair protein rad21 homolog isoform X1
Q80W47	Wipi2	N.A	N.A	0	4	WD repeat domain phosphoinositide-interacting protein 2
P61110	Kap	N.A	N.A	0	6	kidney androgen-regulated protein precursor
P29351	Ptpn6 Hcp Hcph Ptp1C	N.A	N.A	0	4	tyrosine-protein phosphatase non-receptor type 6 isoform a
Q60875	Arhgef2 Kiaa0651 Lbcl1 Lfc	N.A	N.A	0	3	rho guanine nucleotide exchange factor 2 isoform 1
Q8C0E3	Trim47	N.A	N.A	0	6	tripartite motif-containing protein 47 isoform 2
Q91WB4	Plekhf2	N.A	N.A	0	5	pleckstrin homology domain-containing family F member 2
Q7TQK5	Ccdc93	N.A	N.A	0	4	coiled-coil domain-containing protein 93 isoform a
Q922Q9	Chid1	N.A	N.A	0	3	chitinase domain-containing protein 1 isoform 1 precursor
P63163	Snrpn Smn	N.A	N.A	0	4	small nuclear ribonucleoprotein-associated protein N
Q9R0M6	Rab9a Rab9 Sid99	N.A	N.A	0	4	ras-related protein Rab-9A
Q80WT5	Aftph Afth	N.A	N.A	0	4	aftiphilin isoform 1
Q91W40	Klc3	N.A	N.A	0	3	kinesin light chain 3
Q8K3X4	Irf2bpl Eap1 Kiaa1865	N.A	N.A	0	3	interferon regulatory factor 2-binding protein-like
Q9QZX7	Srr	N.A	N.A	0	3	PREDICTED: serine racemase isoform X1
Q9D0J8	Ptms	N.A	N.A	0	6	parathymosin
Q91X51	Gorasp1	N.A	N.A	0	4	Golgi reassembly-stacking protein 1
Q8BFP9	Pdk1	N.A	N.A	0	3	pyruvate dehydrogenase kinase, isozyme 1 precursor
P27048	Snrpb	N.A	N.A	0	4	small nuclear ribonucleoprotein-associated protein B
Q99P31	Hspbp1 Hspbp	N.A	N.A	0	2	PREDICTED: hsp70-binding protein 1 isoform X1
Q02357	Ank1 Ank-1	N.A	N.A	0	3	ankyrin-1 isoform 2
Q8CHK3	Mboat7 Bb1 Leng4 Lpiat1 Oact7	N.A	N.A	0	6	PREDICTED: lysophospholipid acyltransferase 7 isoform X1
P21126	Ubl4a Gdx Ubl4	N.A	N.A	0	5	ubiquitin-like protein 4A
Q9DB27	Mcts1	N.A	N.A	0	5	malignant T-cell-amplified sequence 1
Q9Z204	Hnrnpc Hnrpc	N.A	N.A	0	3	PREDICTED: heterogeneous nuclear ribonucleoproteins C1/C2 isoform X3
Q99KG3	Rbm10 Kiaa0122	N.A	N.A	0	3	PREDICTED: RNA-binding protein 10 isoform X1
P70460	Vasp	N.A	N.A	0	2	vasodilator-stimulated phosphoprotein isoform 3
Q8VCC8	Rapgef3 Epac Epac1	N.A	N.A	0	3	rap guanine nucleotide exchange factor 3 isoform 3
Q8K0E3	Slc5a11 Kst1 Smit2	N.A	N.A	0	2	PREDICTED: sodium/myo-inositol cotransporter 2 isoform X1
Q8K2C7	Os9	N.A	N.A	0	4	protein OS-9 isoform 1 precursor
Q8K4F5	Abhd11 Wbscr21	N.A	N.A	0	4	alpha/beta hydrolase domain-containing protein 11 isoform 1
Q9QXC1	Fetub	N.A	N.A	0	6	fetuin-B isoform 1 precursor
Q923K4	Gtpbp3	N.A	N.A	0	4	tRNA modification GTPase GTPBP3, mitochondrial precursor
O35657	Neu1 Neu	N.A	N.A	0	4	sialidase-1 precursor
Q5SV85	Synrg Ap1gbp1 Syng	N.A	N.A	0	4	synergin gamma
Q62426	Cstb Cst6 Stfb	N.A	N.A	0	5	cystatin-B
Q9CQ04	Ogfod2	N.A	N.A	0	2	2-oxoglutarate and iron-dependent oxygenase domain-containing protein 2
Q8CH18	Ccar1 Carp1	N.A	N.A	0	4	PREDICTED: cell division cycle and apoptosis regulator protein 1 isoform X2
Q91ZV0	Mia2 Ctage5	N.A	N.A	0	3	melanoma inhibitory activity protein 2 precursor
Q9CX00	Ist1 Kiaa0174	N.A	N.A	0	3	IST1 homolog
Q9DCG9	Trmt112	N.A	N.A	0	3	multifunctional methyltransferase subunit TRM112-like protein
Q9JMD0	Znf207 Bugz Zep Zfp207	N.A	N.A	0	2	BUB3-interacting and GLEBS motif-containing protein ZNF207 isoform 4
Q61103	Dpf2 Baf45d Req Ubid4	N.A	N.A	0	3	zinc finger protein ubi-d4 isoform 2
P83940	Eloc Tceb1	N.A	N.A	0	6	PREDICTED: transcription elongation factor B polypeptide 1 isoform X1
Q8VEK0	Tmem30a Cdc50a D9Wsu20e	N.A	N.A	0	5	cell cycle control protein 50A
Q9D287	Bcas2 Dam1	N.A	N.A	0	3	pre-mRNA-splicing factor SPF27
Q9CRA5	Golph3 Gpp34	N.A	N.A	0	3	Golgi phosphoprotein 3
Q8CCF0	Prpf31 Prp31	N.A	N.A	0	4	U4/U6 small nuclear ribonucleoprotein Prp31 isoform 1
Q9D110	Mthfs	N.A	N.A	0	4	5-formyltetrahydrofolate cyclo-ligase
Q8VCS3	Fam20b	N.A	N.A	0	6	glycosaminoglycan xylosylkinase
Q9JKS5	Habp4	N.A	N.A	0	3	intracellular hyaluronan-binding protein 4
P19973	Lsp1 Pp52 S37 Wp34	N.A	N.A	0	2	lymphocyte-specific protein 1 isoform 2
Q8VDT1	Slc5a9 Sglt4	N.A	N.A	0	4	sodium/glucose cotransporter 4
O35972	Mrpl23 L23mrp	N.A	N.A	0	3	39S ribosomal protein L23, mitochondrial
O55135	Eif6 Itgb4bp	N.A	N.A	0	3	eukaryotic translation initiation factor 6
Q6PB93	Galnt2	N.A	N.A	0	5	polypeptide N-acetylgalactosaminyltransferase 2 precursor
Q99MD6	Txnrd3 Tgr Trxr3	N.A	N.A	0	3	thioredoxin reductase 3 isoform 2
Q8R105	Vps37c	N.A	N.A	0	5	PREDICTED: vacuolar protein sorting-associated protein 37C isoform X1
Q9D7P6	Iscu Nifun	N.A	N.A	0	4	iron-sulfur cluster assembly enzyme ISCU, mitochondrial precursor
Q9D020	Nt5c3a Nt5c3	N.A	N.A	0	6	PREDICTED: cytosolic 5'-nucleotidase 3A isoform X1
Q9Z1K8	Slc7a7	N.A	N.A	0	6	PREDICTED: Y+L amino acid transporter 1 isoform X1
A6H611	Mipep	N.A	N.A	0	2	mitochondrial intermediate peptidase precursor
P50429	Arsb As1 As1-s	N.A	N.A	0	4	arylsulfatase B precursor
P52432	Polr1c Rpo1-1	N.A	N.A	0	5	DNA-directed RNA polymerases I and III subunit RPAC1
Q8BTE0	Sdhaf4	N.A	N.A	0	5	succinate dehydrogenase assembly factor 4, mitochondrial precursor
Q8K297	Colgalt1 Glt25d1	N.A	N.A	0	4	procollagen galactosyltransferase 1 precursor
Q9DBX1	Rgcc Rgc32	N.A	N.A	0	2	regulator of cell cycle RGCC
P70414	Slc8a1 Ncx	N.A	N.A	0	6	sodium/calcium exchanger 1 isoform A precursor
Q8C5P7	Tdrp	N.A	N.A	0	5	PREDICTED: testis development-related protein isoform X1
Q9JJG0	Tacc2 MNCb-3527	N.A	N.A	0	3	transforming acidic coiled-coil-containing protein 2 isoform b
Q9CSU0	Rprd1b Crept	N.A	N.A	0	4	regulation of nuclear pre-mRNA domain-containing protein 1B isoform d
Q9ER41	Tor1b	N.A	N.A	0	2	torsin-1B precursor
Q8VHG0	Fmo4	N.A	N.A	0	3	PREDICTED: dimethylaniline monooxygenase [N-oxide-forming] 4 isoform X1
Q9DBD0	Ica	N.A	N.A	0	5	inhibitor of carbonic anhydrase precursor
P60603	Romo1	N.A	N.A	0	4	reactive oxygen species modulator 1
Q4VAA2	Cdv3	N.A	N.A	0	4	protein CDV3 isoform b
Q8VDT9	Mrpl50	N.A	N.A	0	5	39S ribosomal protein L50, mitochondrial
Q8C4V1	Arhgap24	N.A	N.A	0	5	rho GTPase-activating protein 24 isoform 2
Q5SWT3	Slc25a35	N.A	N.A	0	3	PREDICTED: solute carrier family 25 member 35 isoform X1
Q71FD5	Znrf2	N.A	N.A	0	8	E3 ubiquitin-protein ligase ZNRF2
O09126	Sema4d Semacl2 Semaj	N.A	N.A	0	4	semaphorin-4D precursor
Q9D1E6	Tbcb Ckap1	N.A	N.A	0	5	tubulin-folding cofactor B
Q3UMC0	Spata5 Spaf	N.A	N.A	0	4	spermatogenesis-associated protein 5 isoform 1
Q60902	Eps15l1 Eps15-rs Eps15R	N.A	N.A	0	3	epidermal growth factor receptor substrate 15-like 1 isoform a
Q61599	Arhgdib Gdid4	N.A	N.A	0	7	rho GDP-dissociation inhibitor 2 isoform 1
Q9Z2X2	Psmd10	N.A	N.A	0	3	26S proteasome non-ATPase regulatory subunit 10 isoform 1
Q9QZS3	Numb	N.A	N.A	0	3	PREDICTED: protein numb homolog isoform X1
Q9D8V0	Hm13 H13 Psl3	N.A	N.A	0	4	minor histocompatibility antigen H13 isoform 2
Q3UZ39	Lrrfip1 Flap	N.A	N.A	0	6	leucine-rich repeat flightless-interacting protein 1 isoform 1
Q8BYK6	Ythdf3	N.A	N.A	0	5	YTH domain-containing family protein 3 isoform 1
Q6P8M1	Tatdn1	N.A	N.A	0	2	PREDICTED: putative deoxyribonuclease TATDN1 isoform X1
Q9ET01	Pygl	N.A	N.A	0	2	glycogen phosphorylase, liver form
P02463	Col4a1	N.A	N.A	0	1	collagen alpha-1(IV) chain precursor
P14901	Hmox1	N.A	N.A	0	2	heme oxygenase 1
Q61301	Ctnna2 Catna2	N.A	N.A	0	4	catenin alpha-2 isoform 1
P46735	Myo1b	N.A	N.A	0	2	unconventional myosin-Ib isoform 2
P14148	Rpl7	N.A	N.A	0	2	60S ribosomal protein L7
Q921M7	Fam49b	N.A	N.A	0	1	PREDICTED: protein FAM49B isoform X1
P12970	Rpl7a Surf-3 Surf3	N.A	N.A	0	1	60S ribosomal protein L7a
P62843	Rps15 Rig	N.A	N.A	0	2	40S ribosomal protein S15
Q8K274	Fn3krp	N.A	N.A	0	2	ketosamine-3-kinase
Q91WQ3	Yars	N.A	N.A	0	1	tyrosine--tRNA ligase, cytoplasmic
Q8CGA0	Ppm1f	N.A	N.A	0	1	protein phosphatase 1F
P63325	Rps10	N.A	N.A	0	2	40S ribosomal protein S10
Q9R1P3	Psmb2	N.A	N.A	0	1	proteasome subunit beta type-2
Q91WK2	Eif3h Eif3s3	N.A	N.A	0	1	eukaryotic translation initiation factor 3 subunit H
Q9CXW4	Rpl11	N.A	N.A	0	2	60S ribosomal protein L11
Q99K85	Psat1 Psa Psat	N.A	N.A	0	2	phosphoserine aminotransferase isoform 1
Q9D7X8	Ggct	N.A	N.A	0	2	gamma-glutamylcyclotransferase
P51807	Dynlt1 Tctel1 Tctex-1 Tctex1	N.A	N.A	0	1	dynein light chain Tctex-type 1F isoform 1
P62267	Rps23	N.A	N.A	0	2	40S ribosomal protein S23
P14131	Rps16	N.A	N.A	0	1	40S ribosomal protein S16
O88545	Cops6 Csn6	N.A	N.A	0	1	COP9 signalosome complex subunit 6
Q06138	Cab39 Mo25	N.A	N.A	0	2	PREDICTED: calcium-binding protein 39 isoform X1
P62242	Rps8	N.A	N.A	0	2	40S ribosomal protein S8
Q3UX10	Tubal3	N.A	N.A	0	2	tubulin alpha chain-like 3
Q925E7	Ppp2r2d D7Ertd753e Kiaa1541	N.A	N.A	0	2	serine/threonine-protein phosphatase 2A 55 kDa regulatory subunit B delta isoform
Q91VY9	Znf622 D15Ertd806e Zfp622	N.A	N.A	0	4	zinc finger protein 622
Q3UDE2	Ttll12	N.A	N.A	0	1	tubulin--tyrosine ligase-like protein 12
Q6P2B1	Tnpo3	N.A	N.A	0	1	transportin-3
Q6P8J7	Ckmt2	N.A	N.A	0	2	creatine kinase S-type, mitochondrial precursor
P62855	Rps26	N.A	N.A	0	2	40S ribosomal protein S26
P28663	Napb Snapb	N.A	N.A	0	2	beta-soluble NSF attachment protein
P32067	Ssb Ss-b	N.A	N.A	0	1	lupus La protein homolog
Q62420	Sh3gl2 Een1 Sh3d2a	N.A	N.A	0	2	endophilin-A1
P56135	Atp5mf Atp5j2	N.A	N.A	0	2	ATP synthase subunit f, mitochondrial
Q99JF8	Psip1 Ledgf	N.A	N.A	0	2	PC4 and SFRS1-interacting protein isoform 2
P30681	Hmgb2 Hmg2	N.A	N.A	0	1	PREDICTED: high mobility group protein B2 isoform X1
O35326	Srsf5 Hrs Sfrs5	N.A	N.A	0	1	serine/arginine-rich splicing factor 5
P63011	Rab3a	N.A	N.A	0	2	PREDICTED: ras-related protein Rab-3A isoform X1
Q920Q6	Msi2 Msi2h	N.A	N.A	0	2	PREDICTED: RNA-binding protein Musashi homolog 2 isoform X5
Q8BZ98	Dnm3 Kiaa0820	N.A	N.A	0	2	dynamin-3 isoform 2
Q9D7X3	Dusp3	N.A	N.A	0	2	dual specificity protein phosphatase 3
P62911	Rpl32	N.A	N.A	0	2	60S ribosomal protein L32
P61358	Rpl27	N.A	N.A	0	2	60S ribosomal protein L27
Q8VBT0	Tmx1 Txndc Txndc1	N.A	N.A	0	2	thioredoxin-related transmembrane protein 1 precursor
P62830	Rpl23	N.A	N.A	0	2	PREDICTED: 60S ribosomal protein L23 isoform X2
Q9CYH2	Prxl2a Fam213a Pamm	N.A	N.A	0	2	redox-regulatory protein FAM213A
Q99M28	Rnps1	N.A	N.A	0	4	RNA-binding protein with serine-rich domain 1 isoform 2
Q80WW9	Ddrgk1 Ufbp1	N.A	N.A	0	2	DDRGK domain-containing protein 1 precursor
Q8R2K1	Fuom Le51	N.A	N.A	0	5	fucose mutarotase isoform 1
Q61735	Cd47	N.A	N.A	0	4	PREDICTED: leukocyte surface antigen CD47 isoform X6
P97822	Anp32e Cpd1	N.A	N.A	0	4	acidic leucine-rich nuclear phosphoprotein 32 family member E isoform 3
Q91VK1	Bzw2	N.A	N.A	0	3	basic leucine zipper and W2 domain-containing protein 2
Q8C0E2	Vps26b	N.A	N.A	0	2	vacuolar protein sorting-associated protein 26B
Q6PHZ2	Camk2d Kiaa4163	N.A	N.A	0	2	calcium/calmodulin-dependent protein kinase type II subunit delta isoform 3
P61924	Copz1 Copz	N.A	N.A	0	2	coatomer subunit zeta-1
Q505D7	Opa3	N.A	N.A	0	2	optic atrophy 3 protein homolog
Q9D7H3	RtcA Rpc1 Rtcd1	N.A	N.A	0	2	RNA 3'-terminal phosphate cyclase
Q80UW2	Fbxo2 Fbs1 Fbx2	N.A	N.A	0	1	F-box only protein 2
P0C0A3	Chmp6	N.A	N.A	0	2	charged multivesicular body protein 6
Q9CQR6	Ppp6c	N.A	N.A	0	5	serine/threonine-protein phosphatase 6 catalytic subunit
Q9DB73	Cyb5r1 Nqo3a2	N.A	N.A	0	1	NADH-cytochrome b5 reductase 1
P62071	Rras2	N.A	N.A	0	4	ras-related protein R-Ras2 precursor
P60879	Snap25 Snap	N.A	N.A	0	1	synaptosomal-associated protein 25 isoform b
P31324	Prkar2b	N.A	N.A	0	2	PREDICTED: cAMP-dependent protein kinase type II-beta regulatory subunit isoform X1
Q8R326	Pspc1 Psp1	N.A	N.A	0	2	paraspeckle component 1
Q9D6N5	Drap1	N.A	N.A	0	1	dr1-associated corepressor isoform 2
Q60973	Rbbp7 Rbap46	N.A	N.A	0	1	histone-binding protein RBBP7
Q7TQD2	Tppp	N.A	N.A	0	2	tubulin polymerization-promoting protein
Q8BTX9	Hsdl1	N.A	N.A	0	2	PREDICTED: inactive hydroxysteroid dehydrogenase-like protein 1 isoform X1
Q61548	Snap91	N.A	N.A	0	1	clathrin coat assembly protein AP180 isoform 3
Q9WTM5	Ruvbl2	N.A	N.A	0	1	PREDICTED: ruvB-like 2 isoform X1
Q8CJ40	Crocc Kiaa0445	N.A	N.A	0	2	rootletin isoform 2
Q60994	Adipoq Acdc Acrp30 Apm1	N.A	N.A	0	1	adiponectin precursor
Q8K2Q2	Gsto2	N.A	N.A	0	2	glutathione S-transferase omega-2
O08583	Alyref Aly Ref1 Refbp1 THOC4	N.A	N.A	0	2	THO complex subunit 4
Q8VHX6	Flnc Abpl Fln2	N.A	N.A	0	1	filamin-C
Q6DFW4	Nop58 Nol5	N.A	N.A	0	2	nucleolar protein 58
P97370	Atp1b3	N.A	N.A	0	1	sodium/potassium-transporting ATPase subunit beta-3
P54116	Stom Epb7.2 Epb72	N.A	N.A	0	2	erythrocyte band 7 integral membrane protein
Q99LD8	Ddah2	N.A	N.A	0	1	PREDICTED: N(G),N(G)-dimethylarginine dimethylaminohydrolase 2 isoform X1
Q9ESZ8	Gtf2i Bap135 Diws1t	N.A	N.A	0	1	general transcription factor II-I isoform 4
O55057	Pde6d	N.A	N.A	0	2	retinal rod rhodopsin-sensitive cGMP 3',5'-cyclic phosphodiesterase subunit delta
Q9Z1X4	Ilf3	N.A	N.A	0	4	interleukin enhancer-binding factor 3 isoform 3
P97470	Ppp4c Ppp4 Ppx	N.A	N.A	0	2	serine/threonine-protein phosphatase 4 catalytic subunit
P61148	Fgf1 Fgf-1 Fgfa	N.A	N.A	0	2	fibroblast growth factor 1 precursor
Q9CWZ7	Napg Snapg	N.A	N.A	0	2	gamma-soluble NSF attachment protein
O70493	Snx12	N.A	N.A	0	5	sorting nexin-12 isoform 3
P20444	Prkca Pkca	N.A	N.A	0	2	protein kinase C alpha type
P68404	Prkcb Pkcb Prkcb1	N.A	N.A	0	2	protein kinase C beta type
P29387	Gnb4	N.A	N.A	0	1	guanine nucleotide-binding protein subunit beta-4
Q9QYJ3	Dnajb1 Hsp40 Hspf1	N.A	N.A	0	2	dnaJ homolog subfamily B member 1
Q99P72	Rtn4 Kiaa0886 Nogo	N.A	N.A	0	1	reticulon-4 isoform A
P61082	Ube2m Ubc-rs2 Ubc12	N.A	N.A	0	2	NEDD8-conjugating enzyme Ubc12 isoform 1
Q9JK53	Prelp	N.A	N.A	0	3	prolargin precursor
Q7TNV0	Dek	N.A	N.A	0	2	protein DEK
P49443	Ppm1a Pppm1a	N.A	N.A	0	2	PREDICTED: protein phosphatase 1A isoform X1
Q8VE62	Paip1	N.A	N.A	0	2	polyadenylate-binding protein-interacting protein 1 isoform 1
P55258	Rab8a Mel Rab8	N.A	N.A	0	2	ras-related protein Rab-8A
Q9QWR8	Naga	N.A	N.A	0	1	alpha-N-acetylgalactosaminidase precursor
Q80UW8	Polr2e	N.A	N.A	0	1	DNA-directed RNA polymerases I, II, and III subunit RPABC1
Q9CYN2	Spcs2 Spc25	N.A	N.A	0	2	signal peptidase complex subunit 2
P15116	Cdh2	N.A	N.A	0	2	cadherin-2 precursor
Q8C8R3	Ank2 AnkB	N.A	N.A	0	2	ankyrin-2 isoform 2
P13439	Umps	N.A	N.A	0	2	uridine 5'-monophosphate synthase
Q8VCH8	Ubxn4 Ubxd2 Ubxdc1	N.A	N.A	0	2	UBX domain-containing protein 4
Q921T2	Tor1aip1	N.A	N.A	0	2	torsin-1A-interacting protein 1 isoform 3
Q8BFS6	Cpped1 Cstp1	N.A	N.A	0	4	serine/threonine-protein phosphatase CPPED1
P00342	Ldhc Ldh-3 Ldh3	N.A	N.A	0	2	L-lactate dehydrogenase C chain
Q61584	Fxr1 Fxr1h	N.A	N.A	0	1	fragile X mental retardation syndrome-related protein 1 isoform 3
[truncated: 1,484 more rows]

## Sheet: Urea-Insoluble 
Table 2. List of urea-insoluble proteins identified by mass spectrometry
Uniprot Entry	Gene Names	14N/15N Composite Ratio	%14N-remaining	14N Light Peptide Count	15N Heavy Peptide Count	Description
Q9Z0I9	Col6a3	1.22	54.955	349	116	collagen alpha-3(VI) chain isoform 1 precursor
J3QQ16	Col6a3	1.32	56.8966	318	111	collagen alpha-3(VI) chain isoform 2 precursor
Q61001	Lama5	0.74	42.5287	316	144	laminin subunit alpha-5 precursor
Q05793	Hspg2	0.71	41.5205	228	189	basement membrane-specific heparan sulfate proteoglycan core protein precursor
F8VQJ3	Lamc1	0.97	49.2386	212	103	laminin subunit gamma-1 precursor
P02469	Lamb1 Lamb-1 Lamb1-1	0.76	43.1818	147	72	PREDICTED: laminin subunit beta-1 isoform X1
P27661	H2afx H2a.x H2ax Hist5-2ax	0.46	31.5068	139	32	histone H2AX
Q64522	Hist2h2ab	0.4	28.5714	138	25	histone H2A type 2-B
P62806	Hist1h4a; Hist1h4b H4-53; Hist1h4c H4-12; Hist1h4d; Hist1h4f; Hist1h4h; Hist1h4i; Hist1h4j; Hist1h4k; Hist1h4m; Hist2h4a Hist2h4; Hist4h4	1.11	52.6066	135	101	histone H4
Q8R1M2	H2afj	0.38	27.5362	123	33	histone H2A.J
C0HKE1	Hist1h2ab	0.38	27.5362	123	33	histone H2A type 1
C0HKE2	Hist1h2ac	0.38	27.5362	123	33	histone H2A type 1
C0HKE3	Hist1h2ad	0.38	27.5362	123	33	histone H2A type 1
C0HKE4	Hist1h2ae	0.38	27.5362	123	33	histone H2A type 1
Q8CGP5	Hist1h2af	0.38	27.5362	123	33	histone H2A type 1-F
C0HKE5	Hist1h2ag	0.38	27.5362	123	33	histone H2A type 1
Q8CGP6	Hist1h2ah	0.38	27.5362	123	33	histone H2A type 1-H
C0HKE6	Hist1h2ai	0.38	27.5362	123	33	histone H2A type 1
Q8CGP7	Hist1h2ak	0.38	27.5362	123	33	histone H2A type 1-K
C0HKE7	Hist1h2an	0.38	27.5362	123	33	histone H2A type 1
C0HKE8	Hist1h2ao	0.38	27.5362	123	33	histone H2A type 1
C0HKE9	Hist1h2ap	0.38	27.5362	123	33	histone H2A type 1
Q8BFU2	Hist3h2a	0.38	27.5362	123	33	histone H2A type 3
Q6GSS7	Hist2h2aa1; Hist2h2aa2	0.34	25.3731	123	38	histone H2A type 2-A
Q64523	Hist2h2ac Hist2h2ab	0.34	25.3731	123	38	histone H2A type 2-C
Q61292	Lamb2 Lams	0.96	48.9796	117	53	laminin subunit beta-2 precursor
P02463	Col4a1	1.43	58.8477	110	46	collagen alpha-1(IV) chain precursor
P08122	Col4a2	1.16	53.7037	90	20	collagen alpha-2(IV) chain preproprotein
P84244	H3f3a H3.3a; H3f3b H3.3b	0.24	19.3548	90	24	histone H3.3
P02301	H3f3c Gm14384	0.24	19.3548	90	24	PREDICTED: histone H3.3C isoform X2
Q9QZS0	Col4a3	1.22	54.955	87	42	collagen alpha-3(IV) chain precursor
Q04857	Col6a1	1.32	56.8966	77	27	collagen alpha-1(VI) chain precursor
Q9QZQ8	H2afy	0.05	4.7619	63	182	core histone macro-H2A.1 isoform 4
Q02788	Col6a2	1.41	58.5062	60	20	collagen alpha-2(VI) chain precursor
P84228	Hist1h3b H3-53 H3.2 H3b; Hist1h3c H3-143; Hist1h3d H3-B; Hist1h3e H3-F; Hist1h3f H3.2-221 H3f; Hist2h3b H3.2-616; Hist2h3c1 H3.2-615 Hist2h3ca1; Hist2h3c2 H3.2-614 Hist2h3ca2	1.16	53.7037	55	8	histone H3.2
Q64475	Hist1h2bb	0.69	40.8284	44	18	histone H2B type 1-B
Q6ZWY9	Hist1h2bc; Hist1h2be; Hist1h2bg	0.69	40.8284	44	18	histone H2B type 1-C/E/G
P10853	Hist1h2bf H2b-f; Hist1h2bj H2b-j; Hist1h2bl H2b-l; Hist1h2bn H2b-n	0.69	40.8284	44	18	histone H2B type 1-F/J/L
Q64478	Hist1h2bh	0.69	40.8284	44	18	histone H2B type 1-H
Q8CGP1	Hist1h2bk	0.69	40.8284	44	18	histone H2B type 1-K
P10854	Hist1h2bm	0.69	40.8284	44	18	histone H2B type 1-M
Q8CGP2	Hist1h2bp	0.69	40.8284	44	18	PREDICTED: histone H2B type 1-P isoform X1
Q64525	Hist2h2bb	0.69	40.8284	44	18	histone H2B type 2-B
Q64524	Hist2h2be	0.69	40.8284	40	12	histone H2B type 2-E
Q9D2U9	Hist3h2ba	0.69	40.8284	40	12	histone H2B type 3-A
P68433	Hist1h3a H3a; Hist1h3g H3.1-221 H3g; Hist1h3h H3.1-291 H3h; Hist1h3i H3.1-I H3i	3.67	78.5867	30	9	histone H3.1
P19137	Lama1 Lama Lama-1	0.4	28.5714	23	37	laminin subunit alpha-1 precursor
P43274	Hist1h1e H1f4	0.17	14.5299	23	60	histone H1.4
P15864	Hist1h1c H1f2	0.16	13.7931	22	44	histone H1.2
P43277	Hist1h1d H1f3	0.16	13.7931	22	44	histone H1.3
A6H584	Col6a5 Col29a1 Gm7455	0.43	30.0699	18	7	collagen alpha-5(VI) chain precursor
Q61554	Fbn1 Fbn-1	0.94	48.4536	16	11	fibrillin-1 precursor
Q3THW5	H2afv H2av	0.05	4.7619	16	15	histone H2A.V
P0C0S6	H2afz H2az	0.05	4.7619	16	15	histone H2A.Z
P43275	Hist1h1a H1a H1f1	0.19	15.9664	15	23	histone H1.1
Q9QZR9	Col4a4	1.3	56.5217	14	11	collagen alpha-4(IV) chain precursor
Q63ZW6	Col4a5	1.06	51.4563	13	8	collagen alpha-5(IV) chain precursor
M0QWP1	Agrn	0.05	4.7619	13	33	agrin precursor
Q8CCK0	H2afy2 H2afy3	0.05	4.7619	13	101	core histone macro-H2A.2
Q9D646	Krt34 Ha4 Krt1-4	N.A	N.A	13	0	keratin, type I cuticular Ha4
Q61765	Krt31 Hka1 Krt1-1 Krtha1	N.A	N.A	13	0	keratin, type I cuticular Ha1
Q61897	Krt33b Hka3 Krt1-3	N.A	N.A	12	0	keratin, type I cuticular Ha3-II
Q8K0Y2	Krt33a	N.A	N.A	12	0	keratin, type I cuticular Ha3-I
P43276	Hist1h1b H1f5	3.55	78.022	10	2	histone H1.5
O88322	Nid2	0.47	31.9728	10	14	nidogen-2 precursor
Q6NVD0	Frem2 Nv1	N.A	N.A	10	0	FRAS1-related extracellular matrix protein 2 precursor
P97861	Krt86 Krt2-10 Krthb6	N.A	N.A	9	0	keratin, type II cuticular Hb6
Q9ERE2	Krt81 Krt2-19	N.A	N.A	9	0	keratin, type II cuticular Hb1
Q07133	Hist1h1t H1ft H1t	0.17	14.5299	8	23	histone H1t
P04104	Krt1 Krt2-1	N.A	N.A	8	0	keratin, type II cytoskeletal 1
P11087	Col1a1 Cola1	4.83	82.8473	7	2	collagen alpha-1(I) chain precursor
P01027	C3	0.05	4.7619	6	129	complement C3 precursor
P10922	H1f0 H1fv	0.05	4.7619	6	16	histone H1.0
P02535	Krt10 Krt1-10	N.A	N.A	6	0	keratin, type I cytoskeletal 10
P70696	Hist1h2ba Th2b	0.7	41.1765	4	2	histone H2B type 1-A
P07724	Alb Alb-1 Alb1	0.05	4.7619	4	76	serum albumin precursor
P04342	Crygd	N.A	N.A	4	0	gamma-crystallin D
Q03740	Cryge	N.A	N.A	4	0	gamma-crystallin E
Q9CXV3	Crygf	N.A	N.A	4	0	gamma-crystallin F
Q6NXH9	Krt73 Kb36	N.A	N.A	4	0	keratin, type II cytoskeletal 73
Q9R0H5	Krt71 K6irs1 Kb34 Krt2-6g Krt6g	N.A	N.A	4	0	keratin, type II cytoskeletal 71
Q6IFZ6	Krt77 Krt1b	N.A	N.A	4	0	keratin, type II cytoskeletal 1b
Q01149	Col1a2 Cola2	N.A	N.A	4	0	collagen alpha-2(I) chain precursor
Q6IMF0	Krt87 Kb25 Krt2-25 Krt83	N.A	N.A	3	0	keratin, type II cuticular Hb3
Q9R0B6	Lamc3	0.93	48.1865	2	1	laminin subunit gamma-3 precursor
Q922U2	Krt5 Krt2-5	N.A	N.A	2	0	keratin, type II cytoskeletal 5
Q60675	Lama2	N.A	N.A	2	4	laminin subunit alpha-2 precursor
Q9D1H9	Mfap4	N.A	N.A	2	1	microfibril-associated glycoprotein 4 precursor
Q02257	Jup	N.A	N.A	2	0	PREDICTED: junction plakoglobin isoform X1
P08730	Krt13 Krt1-13	N.A	N.A	2	0	keratin, type I cytoskeletal 13
Q8C6K9	Col6a6	N.A	N.A	2	0	collagen alpha-6(VI) chain isoform 2 precursor
P68134	Acta1 Acta	0.05	4.7619	1	31	actin, alpha skeletal muscle
P62737	Acta2 Actsa Actvs	0.05	4.7619	1	32	actin, aortic smooth muscle
P60710	Actb	0.05	4.7619	1	70	actin, cytoplasmic 1
Q8BFZ3	Actbl2	0.05	4.7619	1	26	beta-actin-like protein 2
P68033	Actc1 Actc	0.05	4.7619	1	33	actin, alpha cardiac muscle 1
P63260	Actg1 Actg	0.05	4.7619	1	70	actin, cytoplasmic 2
P63268	Actg2 Acta3 Actsg	0.05	4.7619	1	32	actin, gamma-enteric smooth muscle
Q91V88	Npnt Neph1 Poem	0.05	4.7619	1	14	nephronectin isoform a precursor
P11276	Fn1	N.A	N.A	1	62	fibronectin isoform a precursor
Q61696	Hspa1a Hsp70-3 Hsp70A1	N.A	N.A	1	1	heat shock 70 kDa protein 1A
P17879	Hspa1b Hcp70.1 Hsp70-1 Hsp70a1 Hspa1	N.A	N.A	1	1	heat shock 70 kDa protein 1B
O35486	Crygs	N.A	N.A	1	0	beta-crystallin S
Q9QWL7	Krt17 Krt1-17	N.A	N.A	1	0	keratin, type I cytoskeletal 17
Q62018	Ctr9 Kiaa0155 Sh2bp1	N.A	N.A	1	0	RNA polymerase-associated protein CTR9 homolog
Q8BGZ7	Krt75 Kb18	N.A	N.A	1	0	keratin, type II cytoskeletal 75
Q3UGF1	Wdr19 Ift144 Kiaa1638	N.A	N.A	1	0	PREDICTED: WD repeat-containing protein 19 isoform X1
P52927	Hmga2 Hmgic	N.A	N.A	1	0	high mobility group protein HMGI-C
P50446	Krt6a Ker2 Krt2-6 Krt2-6a Krt6	N.A	N.A	1	0	keratin, type II cytoskeletal 6A
Q9QZD8	Slc25a10 Dic	6.48	86.631	0	6	mitochondrial dicarboxylate carrier
Q91WL5	Cyp4a12a Cyp4a12	1.98	66.443	0	7	cytochrome P450 4A12A
P61804	Dad1	1.73	63.37	0	1	dolichyl-diphosphooligosaccharide--protein glycosyltransferase subunit DAD1
G5E829	Atp2b1	1.42	58.6777	0	2	PREDICTED: plasma membrane calcium-transporting ATPase 1 isoform X1
Q8VHK9	Dhx36 Ddx36 Kiaa1488 Mlel1	1.02	50.495	0	5	PREDICTED: ATP-dependent RNA helicase DHX36 isoform X1
Q8BWN8	Acot4 Pte1b Pte2b	0.87	46.5241	0	5	acyl-coenzyme A thioesterase 4
Q99MZ6	Myo7b	0.83	45.3552	0	25	unconventional myosin-VIIb
Q91YT0	Ndufv1	0.82	45.0549	0	15	NADH dehydrogenase [ubiquinone] flavoprotein 1, mitochondrial precursor
P35585	Ap1m1 Cltnm	0.76	43.1818	0	3	AP-1 complex subunit mu-1
Q9WVP1	Ap1m2	0.76	43.1818	0	1	AP-1 complex subunit mu-2 isoform 2
P41216	Acsl1 Acsl2 Facl2	0.71	41.5205	0	9	PREDICTED: long-chain-fatty-acid--CoA ligase 1 isoform X1
O54833	Csnk2a2	0.63	38.6503	0	13	casein kinase II subunit alpha'
P60766	Cdc42	0.53	34.6405	0	9	cell division control protein 42 homolog isoform 1 precursor
P97370	Atp1b3	0.51	33.7748	0	4	sodium/potassium-transporting ATPase subunit beta-3
Q8BMC4	Nop9	0.33	24.812	0	4	nucleolar protein 9
Q61789	Lama3	0.32	24.2424	0	14	laminin subunit alpha-3 precursor
Q9JJ80	Rpf2 Bxdc1 MNCb-4285	0.27	21.2598	0	16	ribosome production factor 2 homolog isoform 2
Q64727	Vcl	0.27	21.2598	0	5	vinculin
Q8K2I3	Fmo2	0.26	20.6349	0	7	PREDICTED: dimethylaniline monooxygenase [N-oxide-forming] 2 isoform X1
Q9D5D8	Cdyl2	0.25	20	0	1	chromodomain Y-like protein 2
Q8R164	Bphl	0.24	19.3548	0	12	valacyclovir hydrolase precursor
A2ARV4	Lrp2	0.23	18.6992	0	37	low-density lipoprotein receptor-related protein 2 precursor
Q8BK35	Nop53 Gltscr2 Pict1	0.23	18.6992	0	8	glioma tumor suppressor candidate region gene 2 protein
Q99K28	Arfgap2 Zfp289 Znf289	0.22	18.0328	0	1	ADP-ribosylation factor GTPase-activating protein 2 isoform 2
P26231	Ctnna1 Catna1	0.18	15.2542	0	25	catenin alpha-1
P28665	Mug1 Mug-1	0.17	14.5299	0	9	murinoglobulin-1 precursor
P28666	Mug2 Mug-2	0.17	14.5299	0	2	murinoglobulin-2 precursor
P50544	Acadvl Vlcad	0.15	13.0435	0	9	very long-chain specific acyl-CoA dehydrogenase, mitochondrial precursor
P17427	Ap2a2 Adtab	0.14	12.2807	0	19	AP-2 complex subunit alpha-2
Q60597	Ogdh Kiaa4192	0.14	12.2807	0	16	2-oxoglutarate dehydrogenase, mitochondrial isoform 3 precursor
P10649	Gstm1	0.12	10.7143	0	11	glutathione S-transferase Mu 1
P19639	Gstm3	0.12	10.7143	0	9	glutathione S-transferase Mu 3
Q9EQ06	Hsd17b11 Dhrs8 Pan1b	0.12	10.7143	0	21	estradiol 17-beta-dehydrogenase 11 precursor
Q9D0M3	Cyc1	0.1	9.09091	0	22	cytochrome c1, heme protein, mitochondrial
P10493	Nid1 Ent	0.1	9.09091	0	51	nidogen-1 precursor
Q99MN9	Pccb	0.1	9.09091	0	11	propionyl-CoA carboxylase beta chain, mitochondrial precursor
Q9D826	Pipox Pso	0.1	9.09091	0	16	peroxisomal sarcosine oxidase
Q99NB1	Acss1 Acas2 Acas2l	0.09	8.25688	0	5	acetyl-coenzyme A synthetase 2-like, mitochondrial precursor
Q91WN4	Kmo	0.08	7.40741	0	7	kynurenine 3-monooxygenase
A2AKK5	Acnat1	0.07	6.54206	0	14	PREDICTED: acyl-coenzyme A amino acid N-acyltransferase 1 isoform X1
P00329	Adh1 Adh-1	0.07	6.54206	0	22	alcohol dehydrogenase 1
P07356	Anxa2 Anx2 Cal1h	0.07	6.54206	0	19	annexin A2
P60843	Eif4a1 Ddx2a Eif4a	0.07	6.54206	0	7	eukaryotic initiation factor 4A-I isoform 1
P10630	Eif4a2 Ddx2b	0.07	6.54206	0	7	eukaryotic initiation factor 4A-II isoform c
P62900	Rpl31	0.07	6.54206	0	12	60S ribosomal protein L31
O55143	Atp2a2	0.06	5.66038	0	31	sarcoplasmic/endoplasmic reticulum calcium ATPase 2 isoform a
P58252	Eef2	0.06	5.66038	0	19	elongation factor 2
Q6DFW4	Nop58 Nol5	0.06	5.66038	0	32	nucleolar protein 58
O35129	Phb2 Bap Bcap37 Rea	0.06	5.66038	0	15	prohibitin-2
P62960	Ybx1 Msy-1 Msy1 Nsep1 Yb1	0.06	5.66038	0	18	nuclease-sensitive element-binding protein 1
P61922	Abat Gabat	0.05	4.7619	0	32	4-aminobutyrate aminotransferase, mitochondrial isoform 2 precursor
P55096	Abcd3 Pmp70 Pxmp1	0.05	4.7619	0	23	ATP-binding cassette sub-family D member 3
Q8BWT1	Acaa2	0.05	4.7619	0	14	3-ketoacyl-CoA thiolase, mitochondrial
Q99KI0	Aco2	0.05	4.7619	0	21	aconitate hydratase, mitochondrial precursor
Q9R0H0	Acox1 Acox Paox	0.05	4.7619	0	59	peroxisomal acyl-coenzyme A oxidase 1 isoform 1
Q8K0L3	Acsm2	0.05	4.7619	0	130	acyl-coenzyme A synthetase ACSM2, mitochondrial isoform 3
P57780	Actn4	0.05	4.7619	0	22	alpha-actinin-4
Q91XE4	Acy3 Aspa2	0.05	4.7619	0	33	N-acyl-aromatic-L-amino acid amidohydrolase (carboxylate-forming) isoform 1
P50247	Ahcy	0.05	4.7619	0	11	predicted gene 4737
Q9JII6	Akr1a1 Akr1a4	0.05	4.7619	0	17	alcohol dehydrogenase [NADP(+)]
Q8R0Y6	Aldh1l1 Fthfd	0.05	4.7619	0	17	cytosolic 10-formyltetrahydrofolate dehydrogenase
Q9DBF1	Aldh7a1 Ald7a1	0.05	4.7619	0	18	alpha-aminoadipic semialdehyde dehydrogenase isoform b
P84078	Arf1	0.05	4.7619	0	12	ADP-ribosylation factor 1
Q8BSL7	Arf2	0.05	4.7619	0	12	ADP-ribosylation factor 2
P61205	Arf3	0.05	4.7619	0	12	ADP-ribosylation factor 3
P16460	Ass1 Ass	0.05	4.7619	0	32	argininosuccinate synthase
Q8VDN2	Atp1a1	0.05	4.7619	0	78	sodium/potassium-transporting ATPase subunit alpha-1 precursor
Q6PIE5	Atp1a2	0.05	4.7619	0	32	sodium/potassium-transporting ATPase subunit alpha-2 precursor
Q6PIC6	Atp1a3	0.05	4.7619	0	32	sodium/potassium-transporting ATPase subunit alpha-3
Q03265	Atp5f1a Atp5a1	0.05	4.7619	0	34	ATP synthase subunit alpha, mitochondrial precursor
P56480	Atp5f1b Atp5b	0.05	4.7619	0	47	ATP synthase subunit beta, mitochondrial precursor
Q91VR2	Atp5f1c Atp5c1	0.05	4.7619	0	17	ATP synthase subunit gamma, mitochondrial isoform a
Q9DB20	Atp5po Atp5o D12Wsu28e	0.05	4.7619	0	25	ATP synthase subunit O, mitochondrial precursor
Q9Z0S1	Bpnt1	0.05	4.7619	0	9	3'(2'),5'-bisphosphate nucleotidase 1
P00920	Ca2 Car2	0.05	4.7619	0	34	PREDICTED: carbonic anhydrase 2 isoform X1
Q6ZQ38	Cand1 D10Ertd516e Kiaa0829	0.05	4.7619	0	14	cullin-associated NEDD8-dissociated protein 1
P24270	Cat Cas-1 Cas1	0.05	4.7619	0	33	catalase
O88338	Cdh16	0.05	4.7619	0	27	cadherin-16 isoform 1 precursor
Q8VCT4	Ces1d Ces1 Ces3	0.05	4.7619	0	13	carboxylesterase 1D precursor
Q91WU0	Ces1f CesML1	0.05	4.7619	0	34	liver carboxylesterase B-1 precursor
Q68FD5	Cltc	0.05	4.7619	0	47	clathrin heavy chain 1
P62897	Cycs	0.05	4.7619	0	17	cytochrome c, somatic
O54749	Cyp2j5	0.05	4.7619	0	19	cytochrome P450 2J5
Q64462	Cyp4b1	0.05	4.7619	0	88	cytochrome P450 4B1
Q9JIK5	Ddx21	0.05	4.7619	0	20	nucleolar RNA helicase 2
Q9JHU4	Dync1h1 Dhc1 Dnch1 Dnchc1 Dyhc	0.05	4.7619	0	24	cytoplasmic dynein 1 heavy chain 1
P42125	Eci1 Dci	0.05	4.7619	0	10	enoyl-CoA delta isomerase 1, mitochondrial precursor
Q78JN3	Eci3	0.05	4.7619	0	18	PREDICTED: enoyl-Coenzyme A delta isomerase 3 isoform X1
P10126	Eef1a1 Eef1a	0.05	4.7619	0	19	elongation factor 1-alpha 1
Q8C7X2	Emc1 Kiaa0090	0.05	4.7619	0	11	ER membrane protein complex subunit 1 isoform 2 precursor
Q8BGS1	Epb41l5 Epb4.1l5 Kiaa1548	0.05	4.7619	0	27	PREDICTED: band 4.1-like protein 5 isoform X2
P34914	Ephx2 Eph2	0.05	4.7619	0	20	bifunctional epoxide hydrolase 2 isoform a
Q9QXD6	Fbp1 Fbp Fbp3	0.05	4.7619	0	31	fructose-1,6-bisphosphatase 1
Q8VCM7	Fgg	0.05	4.7619	0	25	fibrinogen gamma chain precursor
Q8BTM8	Flna Fln Fln1	0.05	4.7619	0	22	PREDICTED: filamin-A isoform X2
P97872	Fmo5	0.05	4.7619	0	10	dimethylaniline monooxygenase [N-oxide-forming] 5
P16858	Gapdh Gapd	0.05	4.7619	0	27	glyceraldehyde-3-phosphate dehydrogenase isoform 2
P23780	Glb1 Bgl Glb-1	0.05	4.7619	0	4	beta-galactosidase preproprotein
P08752	Gnai2 Gnai-2	0.05	4.7619	0	9	guanine nucleotide-binding protein G(i) subunit alpha-2
Q9DC51	Gnai3	0.05	4.7619	0	8	guanine nucleotide-binding protein G(k) subunit alpha
P05202	Got2 Got-2	0.05	4.7619	0	15	aspartate aminotransferase, mitochondrial
P06745	Gpi Gpi1	0.05	4.7619	0	36	glucose-6-phosphate isomerase
Q61425	Hadh Hadhsc Mschad Schad	0.05	4.7619	0	15	hydroxyacyl-coenzyme A dehydrogenase, mitochondrial precursor
Q8BMS1	Hadha	0.05	4.7619	0	21	trifunctional enzyme subunit alpha, mitochondrial precursor
P02088	Hbb-b1	0.05	4.7619	0	29	hemoglobin, beta adult t chain
P17710	Hk1	0.05	4.7619	0	25	PREDICTED: hexokinase-1 isoform X2
P63158	Hmgb1 Hmg-1 Hmg1	0.05	4.7619	0	23	high mobility group protein B1
Q8VEK3	Hnrnpu Hnrpu	0.05	4.7619	0	19	heterogeneous nuclear ribonucleoprotein U
Q3TEA8	Hp1bp3	0.05	4.7619	0	27	heterochromatin protein 1-binding protein 3 isoform 4
O70503	Hsd17b12 Kik1	0.05	4.7619	0	16	estradiol 17-beta-dehydrogenase 12
P20029	Hspa5 Grp78	0.05	4.7619	0	16	78 kDa glucose-regulated protein precursor
P54071	Idh2	0.05	4.7619	0	17	isocitrate dehydrogenase [NADP], mitochondrial precursor
P40936	Inmt Temt	0.05	4.7619	0	16	indolethylamine N-methyltransferase
Q9JKF1	Iqgap1	0.05	4.7619	0	86	ras GTPase-activating-like protein IQGAP1
P06151	Ldha Ldh-1 Ldh1	0.05	4.7619	0	19	L-lactate dehydrogenase A chain isoform 1
P16125	Ldhb Ldh-2 Ldh2	0.05	4.7619	0	27	L-lactate dehydrogenase B chain isoform 1
Q7TNG8	Ldhd	0.05	4.7619	0	6	probable D-lactate dehydrogenase, mitochondrial
Q6PB66	Lrpprc Lrp130	0.05	4.7619	0	11	leucine-rich PPR motif-containing protein, mitochondrial precursor
P14152	Mdh1 Mor2	0.05	4.7619	0	42	malate dehydrogenase, cytoplasmic
Q9Z2D6	Mecp2	0.05	4.7619	0	21	methyl-CpG-binding protein 2 isoform 2
Q61847	Mep1b Mep-1b	0.05	4.7619	0	8	meprin A subunit beta precursor
Q8VDD5	Myh9	0.05	4.7619	0	41	myosin-9
Q9WTI7	Myo1c	0.05	4.7619	0	33	unconventional myosin-Ic isoform b
P09405	Ncl Nuc	0.05	4.7619	0	7	nucleolin
Q62433	Ndrg1 Ndr1 Ndrl Tdd5	0.05	4.7619	0	10	protein NDRG1
Q9D6Z1	Nop56 Nol5a	0.05	4.7619	0	41	nucleolar protein 56
P11930	Nudt19 D7Rp2e	0.05	4.7619	0	25	nucleoside diphosphate-linked moiety X motif 19, mitochondrial precursor
P16331	Pah	0.05	4.7619	0	15	phenylalanine-4-hydroxylase
P27773	Pdia3 Erp Erp60 Grp58	0.05	4.7619	0	17	protein disulfide-isomerase A3 precursor
Q9DCD0	Pgd	0.05	4.7619	0	17	6-phosphogluconate dehydrogenase, decarboxylating
P09411	Pgk1 Pgk-1	0.05	4.7619	0	14	phosphoglycerate kinase 1
P52480	Pkm Pk3 Pkm2 Pykm	0.05	4.7619	0	15	pyruvate kinase PKM isoform M2
P37040	Por	0.05	4.7619	0	16	NADPH--cytochrome P450 reductase
P62137	Ppp1ca Ppp1a	0.05	4.7619	0	29	serine/threonine-protein phosphatase PP1-alpha catalytic subunit
P63087	Ppp1cc	0.05	4.7619	0	33	serine/threonine-protein phosphatase PP1-gamma catalytic subunit
O08709	Prdx6 Aop2 Ltw4 Prdx5	0.05	4.7619	0	1	peroxiredoxin-6 isoform 1
P35278	Rab5c	0.05	4.7619	0	13	ras-related protein Rab-5C
P26043	Rdx	0.05	4.7619	0	15	radixin isoform a
P19253	Rpl13a P198 Tstap198-7	0.05	4.7619	0	17	60S ribosomal protein L13a
Q9CZM2	Rpl15	0.05	4.7619	0	47	60S ribosomal protein L15
P27659	Rpl3	0.05	4.7619	0	97	60S ribosomal protein L3
Q9D8E6	Rpl4	0.05	4.7619	0	185	60S ribosomal protein L4
P47911	Rpl6	0.05	4.7619	0	75	60S ribosomal protein L6
P62918	Rpl8	0.05	4.7619	0	54	60S ribosomal protein L8
P14869	Rplp0 Arbp	0.05	4.7619	0	14	60S acidic ribosomal protein P0
P63276	Rps17	0.05	4.7619	0	22	40S ribosomal protein S17
P25444	Rps2 Llrep3 Rps4	0.05	4.7619	0	68	40S ribosomal protein S2
P62855	Rps26	0.05	4.7619	0	19	40S ribosomal protein S26
P62702	Rps4x Rps4	0.05	4.7619	0	61	40S ribosomal protein S4, X isoform
P97461	Rps5	0.05	4.7619	0	12	40S ribosomal protein S5
P62754	Rps6	0.05	4.7619	0	52	PREDICTED: 40S ribosomal protein S6
Q6P5B0	Rrp12 Kiaa0690	0.05	4.7619	0	8	RRP12-like protein
P07759	Serpina3k Mcm2 Spi2	0.05	4.7619	0	21	serine protease inhibitor A3K precursor
Q9CR62	Slc25a11	0.05	4.7619	0	13	mitochondrial 2-oxoglutarate/malate carrier protein
Q8BH59	Slc25a12 Aralar1	0.05	4.7619	0	18	calcium-binding mitochondrial carrier protein Aralar1
Q8VEM8	Slc25a3	0.05	4.7619	0	12	phosphate carrier protein, mitochondrial precursor
Q3V132	Slc25a31 Aac4 Ant4 Sfec	0.05	4.7619	0	4	ADP/ATP translocase 4
P48962	Slc25a4 Anc1 Ant1	0.05	4.7619	0	21	ADP/ATP translocase 1
P51881	Slc25a5 Ant2	0.05	4.7619	0	35	ADP/ATP translocase 2
O35488	Slc27a2 Acsvl1 Facvl1 Fatp2 Vlacs Vlcs	0.05	4.7619	0	164	very long-chain acyl-CoA synthetase
P62315	Snrpd1	0.05	4.7619	0	20	small nuclear ribonucleoprotein Sm D1
Q62261	Sptbn1 Elf Spnb-2 Spnb2 Sptb2	0.05	4.7619	0	20	spectrin beta chain, non-erythrocytic 1 isoform 1
Q9WUM5	Suclg1	0.05	4.7619	0	31	succinyl-CoA ligase [ADP/GDP-forming] subunit alpha, mitochondrial precursor
Q9Z2I8	Suclg2	0.05	4.7619	0	20	succinyl-CoA ligase [GDP-forming] subunit beta, mitochondrial precursor
P21981	Tgm2	0.05	4.7619	0	29	protein-glutamine gamma-glutamyltransferase 2
Q8VC30	Tkfc Dak	0.05	4.7619	0	23	PREDICTED: bifunctional ATP-dependent dihydroxyacetone kinase/FAD-AMP lyase (cyclizing) isoform X1
P40142	Tkt	0.05	4.7619	0	21	transketolase
P26039	Tln1 Tln	0.05	4.7619	0	18	talin-1
G5E870	Trip12	0.05	4.7619	0	18	E3 ubiquitin-protein ligase TRIP12
P68369	Tuba1a Tuba1	0.05	4.7619	0	27	tubulin alpha-1A chain
P05213	Tuba1b Tuba2	0.05	4.7619	0	31	tubulin alpha-1B chain
P68373	Tuba1c Tuba6	0.05	4.7619	0	31	tubulin alpha-1C chain
P05214	Tuba3a Tuba3; Tuba3b Tuba7	0.05	4.7619	0	25	tubulin alpha-3 chain
P68368	Tuba4a Tuba4	0.05	4.7619	0	28	tubulin alpha-4A chain
Q9JJZ2	Tuba8	0.05	4.7619	0	16	tubulin alpha-8 chain
Q7TMM9	Tubb2a Tubb2	0.05	4.7619	0	19	tubulin beta-2A chain
Q9CWF2	Tubb2b	0.05	4.7619	0	19	tubulin beta-2B chain
Q9ERD7	Tubb3	0.05	4.7619	0	15	tubulin beta-3 chain
Q9D6F9	Tubb4a Tubb4	0.05	4.7619	0	20	tubulin beta-4A chain
P68372	Tubb4b Tubb2c	0.05	4.7619	0	28	tubulin beta-4B chain
P99024	Tubb5	0.05	4.7619	0	25	tubulin beta-5 chain
Q922F4	Tubb6	0.05	4.7619	0	9	tubulin beta-6 chain
Q6ZQM8	Ugt1a7c Ugt1a10	0.05	4.7619	0	41	UDP-glucuronosyltransferase 1-7C precursor
Q8JZZ0	Ugt3a2	0.05	4.7619	0	24	UDP-glucuronosyltransferase 3A2 precursor
Q9CZ13	Uqcrc1	0.05	4.7619	0	10	cytochrome b-c1 complex subunit 1, mitochondrial precursor
Q9DB77	Uqcrc2	0.05	4.7619	0	18	cytochrome b-c1 complex subunit 2, mitochondrial precursor
Q60932	Vdac1 Vdac5	0.05	4.7619	0	38	voltage-dependent anion-selective channel protein 1
Q9CQV8	Ywhab	0.05	4.7619	0	10	PREDICTED: 14-3-3 protein beta/alpha isoform X1
P63101	Ywhaz	0.05	4.7619	0	11	PREDICTED: 14-3-3 protein zeta/delta isoform X1
Q9DBM2	Ehhadh	N.A	N.A	0	76	peroxisomal bifunctional enzyme
Q7TPV4	Mybbp1a P160	N.A	N.A	0	50	myb-binding protein 1A
P14148	Rpl7	N.A	N.A	0	116	60S ribosomal protein L7
P55014	Slc12a1 Nkcc2	N.A	N.A	0	40	solute carrier family 12 member 1 isoform F
P47962	Rpl5	N.A	N.A	0	47	60S ribosomal protein L5
Q8BVY0	Rsl1d1	N.A	N.A	0	36	ribosomal L1 domain-containing protein 1
Q60991	Cyp7b1	N.A	N.A	0	27	PREDICTED: 25-hydroxycholesterol 7-alpha-hydroxylase isoform X1
Q91YQ5	Rpn1	N.A	N.A	0	34	dolichyl-diphosphooligosaccharide--protein glycosyltransferase subunit 1 precursor
Q8BH00	Aldh8a1 Raldh4	N.A	N.A	0	33	aldehyde dehydrogenase family 8 member A1
P62301	Rps13	N.A	N.A	0	37	40S ribosomal protein S13
P47738	Aldh2 Ahd-1 Ahd1	N.A	N.A	0	39	aldehyde dehydrogenase, mitochondrial precursor
P84091	Ap2m1 Clapm1	N.A	N.A	0	31	AP-2 complex subunit mu isoform 1
Q9DC69	Ndufa9	N.A	N.A	0	22	NADH dehydrogenase [ubiquinone] 1 alpha subcomplex subunit 9, mitochondrial precursor
Q99PV0	Prpf8 Prp8	N.A	N.A	0	19	pre-mRNA-processing-splicing factor 8
Q3UQ44	Iqgap2	N.A	N.A	0	27	ras GTPase-activating-like protein IQGAP2
Q9Z277	Baz1b Wbscr9 Wstf	N.A	N.A	0	23	tyrosine-protein kinase BAZ1B
P12970	Rpl7a Surf-3 Surf3	N.A	N.A	0	86	60S ribosomal protein L7a
Q9R112	Sqor Sqrdl	N.A	N.A	0	28	sulfide:quinone oxidoreductase, mitochondrial
P50285	Fmo1 Fmo-1	N.A	N.A	0	32	dimethylaniline monooxygenase [N-oxide-forming] 1
P46735	Myo1b	N.A	N.A	0	30	unconventional myosin-Ib isoform 2
P97351	Rps3a Rps3a1	N.A	N.A	0	69	40S ribosomal protein S3a
Q6ZWV3	Rpl10 Qm	N.A	N.A	0	45	60S ribosomal protein L10
P32067	Ssb Ss-b	N.A	N.A	0	32	lupus La protein homolog
Q9DBG6	Rpn2	N.A	N.A	0	31	dolichyl-diphosphooligosaccharide--protein glycosyltransferase subunit 2 precursor
O09174	Amacr Macr1	N.A	N.A	0	25	alpha-methylacyl-CoA racemase
Q5SYD0	Myo1d	N.A	N.A	0	30	unconventional myosin-Id
Q99K41	Emilin1	N.A	N.A	0	26	EMILIN-1 precursor
P13707	Gpd1 Gdc-1 Gdc1 Kiaa4010	N.A	N.A	0	22	glycerol-3-phosphate dehydrogenase [NAD(+)], cytoplasmic
P62141	Ppp1cb	N.A	N.A	0	26	serine/threonine-protein phosphatase PP1-beta catalytic subunit
P09103	P4hb Pdia1	N.A	N.A	0	27	protein disulfide-isomerase precursor
P47740	Aldh3a2 Ahd-3 Ahd3 Aldh3 Aldh4	N.A	N.A	0	24	fatty aldehyde dehydrogenase
Q8CIE6	Copa	N.A	N.A	0	20	coatomer subunit alpha
Q9QXX4	Slc25a13 Aralar2	N.A	N.A	0	20	calcium-binding mitochondrial carrier protein Aralar2 isoform 2
P09055	Itgb1	N.A	N.A	0	22	integrin beta-1 precursor
Q91VA0	Acsm1 Bucs1 Lae Macs1	N.A	N.A	0	19	acyl-coenzyme A synthetase ACSM1, mitochondrial
P35980	Rpl18	N.A	N.A	0	46	60S ribosomal protein L18
P51410	Rpl9	N.A	N.A	0	32	60S ribosomal protein L9
P62242	Rps8	N.A	N.A	0	58	40S ribosomal protein S8
Q91V41	Rab14	N.A	N.A	0	16	ras-related protein Rab-14
O70133	Dhx9 Ddx9	N.A	N.A	0	17	ATP-dependent RNA helicase A
Q69Z99	Znf512 Kiaa1805 Zfp512	N.A	N.A	0	26	zinc finger protein 512
Q4VA53	Pds5b Aprin As3 Kiaa0979	N.A	N.A	0	22	sister chromatid cohesion protein PDS5 homolog B
Q64511	Top2b	N.A	N.A	0	16	DNA topoisomerase 2-beta
Q9DCY0	Keg1	N.A	N.A	0	25	glycine N-acyltransferase-like protein Keg1
Q922Q8	Lrrc59	N.A	N.A	0	23	leucine-rich repeat-containing protein 59
Q9ESX5	Dkc1	N.A	N.A	0	27	H/ACA ribonucleoprotein complex subunit 4
Q04750	Top1 Top-1	N.A	N.A	0	18	DNA topoisomerase 1
Q9DBE9	Ftsj3	N.A	N.A	0	14	pre-rRNA processing protein FTSJ3
Q61739	Itga6	N.A	N.A	0	15	PREDICTED: integrin alpha-6 isoform X1
P26041	Msn	N.A	N.A	0	17	moesin
P86048	Rpl10l	N.A	N.A	0	25	60S ribosomal protein L10-like
O70194	Eif3d Eif3s7	N.A	N.A	0	14	PREDICTED: eukaryotic translation initiation factor 3 subunit D isoform X1
Q7TPR4	Actn1	N.A	N.A	0	12	alpha-actinin-1
P57746	Atp6v1d Atp6m Vatd	N.A	N.A	0	26	V-type proton ATPase subunit D
P35564	Canx	N.A	N.A	0	30	calnexin precursor
P35550	Fbl	N.A	N.A	0	15	rRNA 2'-O-methyltransferase fibrillarin
Q6ZQI3	Mlec Kiaa0152	N.A	N.A	0	18	malectin precursor
Q3UQ28	Pxdn Kiaa0230	N.A	N.A	0	16	peroxidasin homolog precursor
Q6GQT9	Nomo1	N.A	N.A	0	12	nodal modulator 1 precursor
P97742	Cpt1a Cpt-1 Cpt1	N.A	N.A	0	18	PREDICTED: carnitine O-palmitoyltransferase 1, liver isoform isoform X1
Q6ZWN5	Rps9	N.A	N.A	0	23	40S ribosomal protein S9
Q9CXS4	Cenpv Prr6	N.A	N.A	0	26	centromere protein V
P62908	Rps3	N.A	N.A	0	19	40S ribosomal protein S3
Q91Y97	Aldob Aldo2	N.A	N.A	0	18	fructose-bisphosphate aldolase B
Q9DCA5	Brix1 Brix Bxdc2	N.A	N.A	0	17	ribosome biogenesis protein BRX1 homolog
Q80WJ7	Mtdh Lyric	N.A	N.A	0	17	protein LYRIC
Q3UP75	Ugt3a1	N.A	N.A	0	14	UDP-glucuronosyltransferase 3A1 precursor
P28825	Mep1a	N.A	N.A	0	20	PREDICTED: meprin A subunit alpha isoform X1
Q8BKS9	Pum3 D19Bwg1357e Kiaa0020	N.A	N.A	0	16	PREDICTED: pumilio domain-containing protein KIAA0020 isoform X1
Q9DC50	Crot Cot	N.A	N.A	0	13	peroxisomal carnitine O-octanoyltransferase
Q61702	Itih1	N.A	N.A	0	15	inter-alpha-trypsin inhibitor heavy chain H1 precursor
P06909	Cfh Hf1	N.A	N.A	0	16	complement factor H precursor
P01029	C4b C4	N.A	N.A	0	21	complement C4-B precursor
P26040	Ezr Vil2	N.A	N.A	0	15	ezrin
P62082	Rps7	N.A	N.A	0	17	40S ribosomal protein S7
P62843	Rps15 Rig	N.A	N.A	0	15	40S ribosomal protein S15
P67984	Rpl22	N.A	N.A	0	22	60S ribosomal protein L22 isoform a
P62267	Rps23	N.A	N.A	0	35	40S ribosomal protein S23
P14131	Rps16	N.A	N.A	0	22	40S ribosomal protein S16
P08249	Mdh2 Mor1	N.A	N.A	0	12	malate dehydrogenase, mitochondrial precursor
P26443	Glud1 Glud	N.A	N.A	0	13	glutamate dehydrogenase 1, mitochondrial precursor
Q8QZT1	Acat1	N.A	N.A	0	18	acetyl-CoA acetyltransferase, mitochondrial precursor
Q9D023	Mpc2 Brp44	N.A	N.A	0	15	mitochondrial pyruvate carrier 2
P84099	Rpl19	N.A	N.A	0	41	60S ribosomal protein L19 isoform 1
P14115	Rpl27a	N.A	N.A	0	28	60S ribosomal protein L27a
P39061	Col18a1	N.A	N.A	0	9	collagen alpha-1(XVIII) chain isoform 2 precursor
Q9WVM8	Aadat Kat2	N.A	N.A	0	19	kynurenine/alpha-aminoadipate aminotransferase, mitochondrial
Q8K0E8	Fgb	N.A	N.A	0	19	fibrinogen beta chain precursor
Q80XL6	Acad11	N.A	N.A	0	24	acyl-CoA dehydrogenase family member 11
Q9D0G0	Mrps30	N.A	N.A	0	13	28S ribosomal protein S30, mitochondrial
Q3UFY8	Trmt10c Mrpp1 Rg9mtd1	N.A	N.A	0	12	mitochondrial ribonuclease P protein 1 precursor
Q8K0C4	Cyp51a1 Cyp51	N.A	N.A	0	14	lanosterol 14-alpha demethylase
Q99PL5	Rrbp1	N.A	N.A	0	26	ribosome-binding protein 1 isoform b
Q05512	Mark2 Emk	N.A	N.A	0	15	serine/threonine-protein kinase MARK2 isoform 2
B9EJ86	Osbpl8 Kiaa1451 Orp8	N.A	N.A	0	17	PREDICTED: oxysterol-binding protein-related protein 8 isoform X1
P97449	Anpep Lap-1 Lap1	N.A	N.A	0	14	aminopeptidase N
Q3V3R4	Itga1	N.A	N.A	0	12	integrin alpha-1 precursor
Q80X19	Col14a1	N.A	N.A	0	12	PREDICTED: collagen alpha-1(XIV) chain isoform X2
Q61598	Gdi2 Gdi3	N.A	N.A	0	11	rab GDP dissociation inhibitor beta
P63017	Hspa8 Hsc70 Hsc73	N.A	N.A	0	10	heat shock cognate 71 kDa protein
P62889	Rpl30	N.A	N.A	0	15	60S ribosomal protein L30
P48774	Gstm5 Fsc2 Gstm3	N.A	N.A	0	11	glutathione S-transferase Mu 5
P50516	Atp6v1a Atp6a1 Atp6a2 Atp6v1a1	N.A	N.A	0	13	PREDICTED: V-type proton ATPase catalytic subunit A isoform X1
P63325	Rps10	N.A	N.A	0	27	40S ribosomal protein S10
P62849	Rps24	N.A	N.A	0	26	40S ribosomal protein S24 isoform 1
Q9CQQ7	Atp5pb Atp5f1	N.A	N.A	0	14	ATP synthase F(0) complex subunit B1, mitochondrial isoform 1
Q9QXY6	Ehd3 Ehd2	N.A	N.A	0	10	EH domain-containing protein 3
P51150	Rab7a Rab7	N.A	N.A	0	15	ras-related protein Rab-7a
Q60931	Vdac3	N.A	N.A	0	14	voltage-dependent anion-selective channel protein 3 isoform 2
P62281	Rps11	N.A	N.A	0	11	40S ribosomal protein S11
Q9D0K2	Oxct1 Oxct Scot	N.A	N.A	0	16	succinyl-CoA:3-ketoacid coenzyme A transferase 1, mitochondrial precursor
Q9DCN2	Cyb5r3 Dia1	N.A	N.A	0	16	PREDICTED: NADH-cytochrome b5 reductase 3 isoform X2
P62911	Rpl32	N.A	N.A	0	17	60S ribosomal protein L32
P61358	Rpl27	N.A	N.A	0	22	60S ribosomal protein L27
Q99JR5	Tinagl1 Arg1 Lcn7 Tinagl	N.A	N.A	0	17	tubulointerstitial nephritis antigen-like precursor
P52825	Cpt2 Cpt-2	N.A	N.A	0	10	carnitine O-palmitoyltransferase 2, mitochondrial precursor
O08583	Alyref Aly Ref1 Refbp1 THOC4	N.A	N.A	0	9	THO complex subunit 4
P62264	Rps14	N.A	N.A	0	18	40S ribosomal protein S14
Q64442	Sord Sdh1	N.A	N.A	0	14	sorbitol dehydrogenase
Q9CZX8	Rps19	N.A	N.A	0	18	PREDICTED: 40S ribosomal protein S19 isoform X1
Q99N93	Mrpl16	N.A	N.A	0	14	39S ribosomal protein L16, mitochondrial precursor
P61965	Wdr5 Big Big3	N.A	N.A	0	16	WD repeat-containing protein 5
Q9WUZ9	Entpd5 Cd39l4	N.A	N.A	0	15	ectonucleoside triphosphate diphosphohydrolase 5 isoform b precursor
Q3U9G9	Lbr	N.A	N.A	0	20	PREDICTED: lamin-B receptor isoform X1
O54734	Ddost	N.A	N.A	0	14	dolichyl-diphosphooligosaccharide--protein glycosyltransferase 48 kDa subunit precursor
Q91YU8	Ppan Ssf1	N.A	N.A	0	14	suppressor of SWI4 1 homolog
Q8CHT0	Aldh4a1	N.A	N.A	0	15	delta-1-pyrroline-5-carboxylate dehydrogenase, mitochondrial precursor
Q8VCM8	Ncln	N.A	N.A	0	12	nicalin precursor
Q60928	Ggt1 Ggt Ggtp	N.A	N.A	0	10	gamma-glutamyltranspeptidase 1 precursor
Q3UNX5	Acsm3 Sa Sah	N.A	N.A	0	10	acyl-coenzyme A synthetase ACSM3, mitochondrial
Q8C0I1	Agps	N.A	N.A	0	11	alkyldihydroxyacetonephosphate synthase, peroxisomal
P97479	Myo7a Myo7	N.A	N.A	0	8	unconventional myosin-VIIa isoform 4
P17182	Eno1 Eno-1	N.A	N.A	0	9	PREDICTED: alpha-enolase isoform X1
Q02053	Uba1 Sbx Ube1 Ube1ax Ube1x	N.A	N.A	0	8	ubiquitin-like modifier-activating enzyme 1 isoform 2
O35643	Ap1b1 Adtb1	N.A	N.A	0	7	AP-1 complex subunit beta-1 isoform 2
Q9R0P3	Esd Es10 Sid478	N.A	N.A	0	16	S-formylglutathione hydrolase isoform 2
P48036	Anxa5 Anx5	N.A	N.A	0	7	annexin A5
P14685	Psmd3 P91a Tstap91a	N.A	N.A	0	9	26S proteasome non-ATPase regulatory subunit 3
Q9CR57	Rpl14	N.A	N.A	0	30	60S ribosomal protein L14
P62751	Rpl23a	N.A	N.A	0	43	60S ribosomal protein L23a
P46638	Rab11b	N.A	N.A	0	13	ras-related protein Rab-11B
Q9D1A2	Cndp2 Cn2	N.A	N.A	0	11	cytosolic non-specific dipeptidase
Q9WVK4	Ehd1 Past1	N.A	N.A	0	7	EH domain-containing protein 1
P60867	Rps20	N.A	N.A	0	13	40S ribosomal protein S20
Q99JY0	Hadhb	N.A	N.A	0	16	trifunctional enzyme subunit beta, mitochondrial precursor
Q9D1G1	Rab1b	N.A	N.A	0	14	ras-related protein Rab-1B
P56395	Cyb5a Cyb5	N.A	N.A	0	11	cytochrome b5
Q62159	Rhoc Arhc	N.A	N.A	0	11	rho-related GTP-binding protein RhoC precursor
Q8CAQ8	Immt Mic60	N.A	N.A	0	8	MICOS complex subunit Mic60 isoform 5
P62830	Rpl23	N.A	N.A	0	30	PREDICTED: 60S ribosomal protein L23 isoform X2
Q8BMF4	Dlat	N.A	N.A	0	11	dihydrolipoyllysine-residue acetyltransferase component of pyruvate dehydrogenase complex, mitochondrial
Q921H8	Acaa1a Acaa1	N.A	N.A	0	8	3-ketoacyl-CoA thiolase A, peroxisomal precursor
Q921G7	Etfdh	N.A	N.A	0	9	electron transfer flavoprotein-ubiquinone oxidoreductase, mitochondrial precursor
Q9JKB3	Ybx3 Csda Msy4	N.A	N.A	0	13	Y-box-binding protein 3 short isoform
Q9EQ20	Aldh6a1	N.A	N.A	0	13	methylmalonate-semialdehyde dehydrogenase [acylating], mitochondrial precursor
Q8CIB5	Fermt2 Plekhc1	N.A	N.A	0	10	fermitin family homolog 2
Q9DCM2	Gstk1	N.A	N.A	0	9	glutathione S-transferase kappa 1
Q3ULD5	Mccc2	N.A	N.A	0	10	methylcrotonoyl-CoA carboxylase beta chain, mitochondrial
Q6ZWV7	Rpl35	N.A	N.A	0	18	60S ribosomal protein L35
P62270	Rps18	N.A	N.A	0	12	40S ribosomal protein S18
Q91VE6	Nifk Mki67ip	N.A	N.A	0	14	MKI67 FHA domain-interacting nucleolar phosphoprotein
Q9Z1Q5	Clic1	N.A	N.A	0	9	chloride intracellular channel protein 1
Q3UNZ8	Cryzl2	N.A	N.A	0	13	quinone oxidoreductase-like protein 2
P21812	Mcpt4	N.A	N.A	0	9	mast cell protease 4 precursor
Q99N87	Mrps5	N.A	N.A	0	12	28S ribosomal protein S5, mitochondrial
Q922Q1	Marc2 Mg87 Mosc2	N.A	N.A	0	9	mitochondrial amidoxime reducing component 2 precursor
Q80W22	Thnsl2	N.A	N.A	0	12	threonine synthase-like 2
Q91WR5	Akr1c21	N.A	N.A	0	8	aldo-keto reductase family 1 member C21
Q9DC28	Csnk1d Hckid	N.A	N.A	0	10	casein kinase I isoform delta isoform 1
P11714	Cyp2d9 Cyp2d-9	N.A	N.A	0	10	cytochrome P450 2D9
Q91WG0	Ces2c Ces2	N.A	N.A	0	11	acylcarnitine hydrolase precursor
P51661	Hsd11b2 Hsd11k	N.A	N.A	0	7	corticosteroid 11-beta-dehydrogenase isozyme 2
E9PV24	Fga	N.A	N.A	0	13	fibrinogen alpha chain isoform 2 precursor
Q9QXD1	Acox2	N.A	N.A	0	11	PREDICTED: peroxisomal acyl-coenzyme A oxidase 2 isoform X1
Q99LH1	Gnl2	N.A	N.A	0	8	nucleolar GTP-binding protein 2
P59158	Slc12a3 Ncc Tsc	N.A	N.A	0	11	solute carrier family 12 member 3 isoform 1
Q8CGC6	Rbm28	N.A	N.A	0	8	RNA-binding protein 28
Q8K4L0	Ddx54	N.A	N.A	0	9	ATP-dependent RNA helicase DDX54
Q8K224	Nat10 Kiaa1709	N.A	N.A	0	10	N-acetyltransferase 10
Q62468	Vil1 Vil	N.A	N.A	0	6	villin-1
E9Q7G0	Numa1	N.A	N.A	0	12	PREDICTED: nuclear mitotic apparatus protein 1 isoform X1
Q9JMH9	Myo18a Myspdz	N.A	N.A	0	9	PREDICTED: unconventional myosin-XVIIIa isoform X2
Q6NZJ6	Eif4g1	N.A	N.A	0	6	eukaryotic translation initiation factor 4 gamma 1 isoform a
Q91ZU6	Dst Bpag1 Macf2	N.A	N.A	0	8	dystonin isoform 3
P17751	Tpi1 Tpi	N.A	N.A	0	12	triosephosphate isomerase
Q9D0F9	Pgm1 Pgm2	N.A	N.A	0	6	phosphoglucomutase-2
P17156	Hspa2 Hcp70.2 Hsp70-2	N.A	N.A	0	6	heat shock-related 70 kDa protein 2
P84084	Arf5	N.A	N.A	0	8	ADP-ribosylation factor 5
P61750	Arf4	N.A	N.A	0	8	ADP-ribosylation factor 4
P40124	Cap1 Cap	N.A	N.A	0	6	PREDICTED: adenylyl cyclase-associated protein 1 isoform X1
Q9QUI0	Rhoa Arha Arha2	N.A	N.A	0	9	transforming protein RhoA precursor
P06801	Me1 Mod-1 Mod1	N.A	N.A	0	8	NADP-dependent malic enzyme isoform 2
Q9DBG3	Ap2b1 Clapb1	N.A	N.A	0	6	AP-2 complex subunit beta isoform b
P62717	Rpl18a	N.A	N.A	0	10	60S ribosomal protein L18a
P62821	Rab1A Rab1	N.A	N.A	0	9	ras-related protein Rab-1A
Q791V5	Mtch2	N.A	N.A	0	9	mitochondrial carrier homolog 2
Q9QYC0	Add1	N.A	N.A	0	6	alpha-adducin isoform 2
Q61879	Myh10	N.A	N.A	0	6	myosin-10
P22599	Serpina1b Aat2 Dom2 Spi1-2	N.A	N.A	0	15	alpha-1-antitrypsin 1-2 precursor
P07758	Serpina1a Dom1 Spi1-1	N.A	N.A	0	15	alpha-1-antitrypsin 1-1 isoform 1 precursor
Q00896	Serpina1c Dom3 Dom6 Spi1-3 Spi1-6	N.A	N.A	0	15	alpha-1-antitrypsin 1-3 precursor
Q8K2B3	Sdha	N.A	N.A	0	16	succinate dehydrogenase [ubiquinone] flavoprotein subunit, mitochondrial precursor
P02089	Hbb-b2	N.A	N.A	0	5	hemoglobin subunit beta-2
Q00898	Serpina1e Dom5 Spi1-5	N.A	N.A	0	11	alpha-1-antitrypsin 1-5 precursor
Q60930	Vdac2 Vdac6	N.A	N.A	0	8	voltage-dependent anion-selective channel protein 2
Q91WD5	Ndufs2	N.A	N.A	0	16	NADH dehydrogenase [ubiquinone] iron-sulfur protein 2, mitochondrial precursor
P00405	Mtco2 COII COX2 mt-Co2	N.A	N.A	0	12	cytochrome c oxidase subunit II (mitochondrion)
P14094	Atp1b1 Atp4b	N.A	N.A	0	12	sodium/potassium-transporting ATPase subunit beta-1
P63038	Hspd1 Hsp60	N.A	N.A	0	9	PREDICTED: 60 kDa heat shock protein, mitochondrial isoform X1
P38647	Hspa9 Grp75 Hsp74 Hspa9a	N.A	N.A	0	5	stress-70 protein, mitochondrial
Q60737	Csnk2a1 Ckiia	N.A	N.A	0	8	PREDICTED: casein kinase II subunit alpha isoform X1
P85094	Isoc2a Isoc2	N.A	N.A	0	15	isochorismatase domain-containing protein 2A, mitochondrial precursor
Q9CR61	Ndufb7	N.A	N.A	0	12	NADH dehydrogenase [ubiquinone] 1 beta subcomplex subunit 7
Q91VD9	Ndufs1	N.A	N.A	0	10	PREDICTED: NADH-ubiquinone oxidoreductase 75 kDa subunit, mitochondrial isoform X1
Q07417	Acads	N.A	N.A	0	8	short-chain specific acyl-CoA dehydrogenase, mitochondrial precursor
P35762	Cd81 Tapa1	N.A	N.A	0	8	CD81 antigen
P62245	Rps15a	N.A	N.A	0	16	40S ribosomal protein S15a
Q9EQH3	Vps35 Mem3	N.A	N.A	0	7	vacuolar protein sorting-associated protein 35
Q9CYH2	Prxl2a Fam213a Pamm	N.A	N.A	0	11	redox-regulatory protein FAM213A
Q9EP69	Sacm1l Kiaa0851 Sac1	N.A	N.A	0	8	phosphatidylinositide phosphatase SAC1
Q91YI0	Asl	N.A	N.A	0	9	argininosuccinate lyase
Q8BHN3	Ganab G2an Kiaa0088	N.A	N.A	0	7	neutral alpha-glucosidase AB isoform 2 precursor
P47963	Rpl13	N.A	N.A	0	14	60S ribosomal protein L13
Q9JJW6	Alyref2 Ref2 Refbp2	N.A	N.A	0	7	aly/REF export factor 2
Q9JKR6	Hyou1 Grp170	N.A	N.A	0	8	PREDICTED: hypoxia up-regulated protein 1 isoform X1
Q8BFZ9	Erlin2 Spfh2	N.A	N.A	0	7	PREDICTED: erlin-2 isoform X1
Q99LB2	Dhrs4 D14Ucla2	N.A	N.A	0	6	dehydrogenase/reductase SDR family member 4 isoform 1
Q8VCH0	Acaa1b Acaa1	N.A	N.A	0	7	3-ketoacyl-CoA thiolase B, peroxisomal precursor
Q99P72	Rtn4 Kiaa0886 Nogo	N.A	N.A	0	6	reticulon-4 isoform A
P17426	Ap2a1 Adtaa Clapa1	N.A	N.A	0	7	AP-2 complex subunit alpha-1 isoform b
P61021	Rab5b	N.A	N.A	0	8	ras-related protein Rab-5B
P51660	Hsd17b4 Edh17b4	N.A	N.A	0	8	peroxisomal multifunctional enzyme type 2
Q8BIJ6	Iars2	N.A	N.A	0	8	isoleucine--tRNA ligase, mitochondrial precursor
Q921T2	Tor1aip1	N.A	N.A	0	6	torsin-1A-interacting protein 1 isoform 3
P28271	Aco1 Ireb1 Irebp	N.A	N.A	0	8	cytoplasmic aconitate hydratase
Q9Z0X1	Aifm1 Aif Pdcd8	N.A	N.A	0	10	apoptosis-inducing factor 1, mitochondrial isoform 2
Q6PDQ2	Chd4	N.A	N.A	0	6	chromodomain-helicase-DNA-binding protein 4
Q61029	Tmpo Lap2	N.A	N.A	0	11	lamina-associated polypeptide 2 isoform beta
P08003	Pdia4 Cai Erp72	N.A	N.A	0	9	protein disulfide-isomerase A4 precursor
O88343	Slc4a4 Nbc1 Nbce1	N.A	N.A	0	7	electrogenic sodium bicarbonate cotransporter 1 isoform a
Q80X90	Flnb	N.A	N.A	0	11	filamin-B isoform a
P61514	Rpl37a	N.A	N.A	0	14	60S ribosomal protein L37a
Q9D773	Mrpl2	N.A	N.A	0	14	39S ribosomal protein L2, mitochondrial precursor
Q9D8M4	Rpl7l1	N.A	N.A	0	9	60S ribosomal protein L7-like 1
Q99JR1	Sfxn1 F	N.A	N.A	0	11	sideroflexin-1
Q80X85	Mrps7	N.A	N.A	0	8	28S ribosomal protein S7, mitochondrial precursor
Q5SSK3	Tefm	N.A	N.A	0	12	transcription elongation factor, mitochondrial
Q9CY57	Chtop Fop MNCb-1706	N.A	N.A	0	8	chromatin target of PRMT1 protein isoform 7
P52196	Tst	N.A	N.A	0	9	thiosulfate sulfurtransferase
Q99N94	Mrpl9	N.A	N.A	0	8	39S ribosomal protein L9, mitochondrial
Q9EPC1	Parva Actp MNCb-0301	N.A	N.A	0	11	alpha-parvin
Q9ESG4	Cltrn Nx17 Tmem27	N.A	N.A	0	6	collectrin precursor
P47758	Srprb	N.A	N.A	0	7	signal recognition particle receptor subunit beta
Q9ERU3	Znf22 Krox25 Krox26 Zfp422	N.A	N.A	0	6	zinc finger protein 22
Q9WVL0	Gstz1 Maai	N.A	N.A	0	7	maleylacetoacetate isomerase isoform 1
Q8BGG9	Acnat2	N.A	N.A	0	10	acyl-coenzyme A amino acid N-acyltransferase 2
Q8BG81	Poldip3	N.A	N.A	0	10	polymerase delta-interacting protein 3
Q60759	Gcdh	N.A	N.A	0	10	glutaryl-CoA dehydrogenase, mitochondrial
Q9WV68	Decr2 Pdcr	N.A	N.A	0	6	peroxisomal 2,4-dienoyl-CoA reductase
Q9JMK2	Csnk1e	N.A	N.A	0	8	casein kinase I isoform epsilon isoform a
P11862	Gas2 Gas-2	N.A	N.A	0	6	growth arrest-specific protein 2
Q9EP89	Lactb Lact1	N.A	N.A	0	10	serine beta-lactamase-like protein LACTB, mitochondrial precursor
O09173	Hgd Aku Hgo	N.A	N.A	0	8	homogentisate 1,2-dioxygenase
Q9EPL9	Acox3	N.A	N.A	0	12	peroxisomal acyl-coenzyme A oxidase 3
Q62470	Itga3	N.A	N.A	0	17	integrin alpha-3 precursor
Q91X05	Nphs2	N.A	N.A	0	6	podocin
O88533	Ddc	N.A	N.A	0	7	aromatic-L-amino-acid decarboxylase
Q80X41	Vrk1	N.A	N.A	0	6	serine/threonine-protein kinase VRK1 isoform c
Q9WU79	Prodh Pro1	N.A	N.A	0	7	proline dehydrogenase 1, mitochondrial precursor
Q6P542	Abcf1	N.A	N.A	0	9	ATP-binding cassette sub-family F member 1
P15392	Cyp2a4 Cyp2a-4	N.A	N.A	0	5	cytochrome P450 2A4
Q99K67	Aass Lorsdh	N.A	N.A	0	9	alpha-aminoadipic semialdehyde synthase, mitochondrial
O70423	Aoc3 Vap1	N.A	N.A	0	7	membrane primary amine oxidase
Q8K363	Ddx18	N.A	N.A	0	6	ATP-dependent RNA helicase DDX18
Q6A0A9	FAM120A Kiaa0183 Ossa	N.A	N.A	0	10	constitutive coactivator of PPAR-gamma-like protein 1
Q61503	Nt5e Nt5 Nte	N.A	N.A	0	5	5'-nucleotidase precursor
Q8CB77	Eloa Tceb3	N.A	N.A	0	5	transcription elongation factor B polypeptide 3
Q99LB7	Sardh	N.A	N.A	0	5	sarcosine dehydrogenase, mitochondrial
Q01853	Vcp	N.A	N.A	0	8	transitional endoplasmic reticulum ATPase
P80313	Cct7 Ccth	N.A	N.A	0	5	T-complex protein 1 subunit eta
P62631	Eef1a2 Eef1al Stn	N.A	N.A	0	6	elongation factor 1-alpha 2
P15626	Gstm2	N.A	N.A	0	6	glutathione S-transferase Mu 2
O70310	Nmt1	N.A	N.A	0	5	glycylpeptide N-tetradecanoyltransferase 1
Q61301	Ctnna2 Catna2	N.A	N.A	0	4	catenin alpha-2 isoform 1
Q9WV27	Atp1a4 Atp1al2	N.A	N.A	0	9	sodium/potassium-transporting ATPase subunit alpha-4
P11499	Hsp90ab1 Hsp84 Hsp84-1 Hspcb	N.A	N.A	0	5	heat shock protein HSP 90-beta
P80315	Cct4 Cctd	N.A	N.A	0	5	T-complex protein 1 subunit delta
P35700	Prdx1 Msp23 Paga Tdpx2	N.A	N.A	0	8	peroxiredoxin-1
Q99JY9	Actr3 Arp3	N.A	N.A	0	7	actin-related protein 3
Q9CZ04	Cops7a Csn7a	N.A	N.A	0	6	PREDICTED: COP9 signalosome complex subunit 7a isoform X1
P16627	Hspa1l Hsc70t	N.A	N.A	0	4	heat shock 70 kDa protein 1-like
P35979	Rpl12	N.A	N.A	0	6	60S ribosomal protein L12
P99029	Prdx5 Prdx6	N.A	N.A	0	5	peroxiredoxin-5, mitochondrial precursor
P14824	Anxa6 Anx6	N.A	N.A	0	5	annexin A6 isoform b
Q5FWK3	Arhgap1	N.A	N.A	0	8	PREDICTED: rho GTPase-activating protein 1 isoform X1
P24527	Lta4h	N.A	N.A	0	5	leukotriene A-4 hydrolase
Q9JI91	Actn2	N.A	N.A	0	4	alpha-actinin-2
Q05D44	Eif5b If2	N.A	N.A	0	4	eukaryotic translation initiation factor 5B
Q9JIW9	Ralb	N.A	N.A	0	5	PREDICTED: ras-related protein Ral-B isoform X1
P63321	Rala Ral Ral-a	N.A	N.A	0	5	ras-related protein Ral-A precursor
P62835	Rap1a Krev-1	N.A	N.A	0	6	PREDICTED: ras-related protein Rap-1A isoform X1
P62492	Rab11a Rab11	N.A	N.A	0	8	ras-related protein Rab-11A
Q8BP67	Rpl24	N.A	N.A	0	9	60S ribosomal protein L24
Q91Z53	Grhpr Glxr	N.A	N.A	0	4	glyoxylate reductase/hydroxypyruvate reductase
P47199	Cryz	N.A	N.A	0	3	PREDICTED: quinone oxidoreductase isoform X1
Q9JLV5	Cul3	N.A	N.A	0	6	cullin-3
P08113	Hsp90b1 Grp94 Tra-1 Tra1	N.A	N.A	0	8	endoplasmin precursor
P48193	Epb41 Epb4.1 Kiaa4056	N.A	N.A	0	9	protein 4.1 isoform 3
P05201	Got1	N.A	N.A	0	4	aspartate aminotransferase, cytoplasmic
Q9DCX2	Atp5pd Atp5h	N.A	N.A	0	4	ATP synthase subunit d, mitochondrial
Q9JJI8	Rpl38	N.A	N.A	0	10	PREDICTED: 60S ribosomal protein L38 isoform X1
Q91WS0	Cisd1 D10Ertd214e Zcd1	N.A	N.A	0	5	CDGSH iron-sulfur domain-containing protein 1
Q9DCT2	Ndufs3	N.A	N.A	0	9	NADH dehydrogenase [ubiquinone] iron-sulfur protein 3, mitochondrial precursor
P70404	Idh3g	N.A	N.A	0	5	isocitrate dehydrogenase [NAD] subunit gamma 1, mitochondrial precursor
P51174	Acadl	N.A	N.A	0	10	long-chain specific acyl-CoA dehydrogenase, mitochondrial precursor
Q9CPQ8	Atp5mg Atp5l	N.A	N.A	0	14	ATP synthase subunit g, mitochondrial
P62814	Atp6v1b2 Atp6b2 Vat2	N.A	N.A	0	7	V-type proton ATPase subunit B, brain isoform
Q921I1	Tf Trf	N.A	N.A	0	5	serotransferrin precursor
P61979	Hnrnpk Hnrpk	N.A	N.A	0	4	heterogeneous nuclear ribonucleoprotein K isoform 2
P14211	Calr	N.A	N.A	0	8	calreticulin precursor
O08749	Dld	N.A	N.A	0	4	dihydrolipoyl dehydrogenase, mitochondrial precursor
Q9CQX2	Cyb5b Cyb5m	N.A	N.A	0	7	cytochrome b5 type B precursor
Q8BFR5	Tufm	N.A	N.A	0	4	elongation factor Tu, mitochondrial isoform 1
Q9D1D4	Tmed10 Tmp21	N.A	N.A	0	8	transmembrane emp24 domain-containing protein 10 precursor
P62320	Snrpd3	N.A	N.A	0	7	small nuclear ribonucleoprotein Sm D3
Q99LC3	Ndufa10	N.A	N.A	0	7	NADH dehydrogenase [ubiquinone] 1 alpha subcomplex subunit 10, mitochondrial precursor
P67778	Phb	N.A	N.A	0	6	prohibitin
O55022	Pgrmc1 Pgrmc	N.A	N.A	0	6	membrane-associated progesterone receptor component 1
P53994	Rab2a Rab2	N.A	N.A	0	8	ras-related protein Rab-2A
P61211	Arl1	N.A	N.A	0	4	ADP-ribosylation factor-like protein 1
Q91V92	Acly	N.A	N.A	0	5	ATP-citrate synthase isoform 2
Q9DC70	Ndufs7	N.A	N.A	0	6	NADH dehydrogenase [ubiquinone] iron-sulfur protein 7, mitochondrial precursor
P97807	Fh Fh1	N.A	N.A	0	7	fumarate hydratase, mitochondrial precursor
P51863	Atp6v0d1 Atp6d	N.A	N.A	0	6	V-type proton ATPase subunit d 1
P17563	Selenbp1 Lpsb	N.A	N.A	0	8	selenium-binding protein 1
Q63836	Selenbp2 Lpsb2	N.A	N.A	0	8	selenium-binding protein 2
Q9D0S9	Hint2	N.A	N.A	0	4	histidine triad nucleotide-binding protein 2, mitochondrial precursor
Q78IK4	Apool Fam121a Mic27	N.A	N.A	0	4	MICOS complex subunit Mic27 precursor
Q80X80	C2cd2l Tmem24	N.A	N.A	0	6	C2 domain-containing protein 2-like
O08547	Sec22b Sec22l1	N.A	N.A	0	5	vesicle-trafficking protein SEC22b precursor
P10833	Rras	N.A	N.A	0	5	ras-related protein R-Ras precursor
Q9WUM4	Coro1c	N.A	N.A	0	4	coronin-1C
Q8BVE3	Atp6v1h	N.A	N.A	0	5	PREDICTED: V-type proton ATPase subunit H isoform X1
Q03734	Serpina3m	N.A	N.A	0	9	serine protease inhibitor A3M precursor
Q9QZE5	Copg1 Copg	N.A	N.A	0	4	coatomer subunit gamma-1 isoform 1
Q7TMK9	Syncrip Hnrpq Nsap1 Nsap1l	N.A	N.A	0	4	heterogeneous nuclear ribonucleoprotein Q isoform 3
Q8BMA6	Srp68	N.A	N.A	0	4	signal recognition particle subunit SRP68
Q80WS3	Fbll1	N.A	N.A	0	5	rRNA/tRNA 2'-O-methyltransferase fibrillarin-like protein 1
Q8VBZ3	Clptm1 N14	N.A	N.A	0	5	cleft lip and palate transmembrane protein 1 homolog
Q8K2C9	Hacd3 Ptplad1	N.A	N.A	0	5	very-long-chain (3R)-3-hydroxyacyl-CoA dehydratase 3
Q99KK7	Dpp3	N.A	N.A	0	4	dipeptidyl peptidase 3
Q08288	Lyar	N.A	N.A	0	7	PREDICTED: cell growth-regulating nucleolar protein isoform X1
Q9DCS2	Mettl26	N.A	N.A	0	5	UPF0585 protein C16orf13 homolog
Q7M6Y3	Picalm Calm Fit1	N.A	N.A	0	3	phosphatidylinositol-binding clathrin assembly protein isoform 6
Q9R190	Mta2 Mta1l1	N.A	N.A	0	5	metastasis-associated protein MTA2
P46412	Gpx3	N.A	N.A	0	8	glutathione peroxidase 3 precursor
Q9EQP2	Ehd4 Past2	N.A	N.A	0	4	EH domain-containing protein 4
P10852	Slc3a2 Mdu1	N.A	N.A	0	6	4F2 cell-surface antigen heavy chain isoform b
Q91V61	Sfxn3	N.A	N.A	0	5	PREDICTED: sideroflexin-3 isoform X1
P82198	Tgfbi	N.A	N.A	0	4	transforming growth factor-beta-induced protein ig-h3 precursor
Q9D880	Timm50 Tim50	N.A	N.A	0	7	mitochondrial import inner membrane translocase subunit TIM50 precursor
Q9D7N9	Apmap	N.A	N.A	0	7	adipocyte plasma membrane-associated protein
Q6P5E4	Uggt1 Gt Ugcgl1 Uggt Ugt1 Ugtr	N.A	N.A	0	5	UDP-glucose:glycoprotein glucosyltransferase 1 precursor
Q91ZA3	Pcca	N.A	N.A	0	7	propionyl-CoA carboxylase alpha chain, mitochondrial precursor
A2A8L1	Chd5 Kiaa0444	N.A	N.A	0	5	PREDICTED: chromodomain-helicase-DNA-binding protein 5 isoform X4
Q60847	Col12a1	N.A	N.A	0	7	collagen alpha-1(XII) chain precursor
Q91ZW3	Smarca5 Snf2h	N.A	N.A	0	5	SWI/SNF-related matrix-associated actin-dependent regulator of chromatin subfamily A member 5
O35083	Agpat1	N.A	N.A	0	5	1-acyl-sn-glycerol-3-phosphate acyltransferase alpha precursor
Q9CQL4	Mrpl20	N.A	N.A	0	10	39S ribosomal protein L20, mitochondrial precursor
P52760	Rida Hrp12	N.A	N.A	0	9	ribonuclease UK114
Q9CQE3	Mrps17 Rpms17	N.A	N.A	0	8	28S ribosomal protein S17, mitochondrial precursor
Q9CPU4	Mgst3	N.A	N.A	0	9	microsomal glutathione S-transferase 3
P08905	Lyz2 Lyz Lyzs	N.A	N.A	0	8	lysozyme C-2 precursor
Q9D6S7	Mrrf	N.A	N.A	0	11	ribosome-recycling factor, mitochondrial precursor
Q8JZV9	Bdh2 Dhrs6	N.A	N.A	0	10	3-hydroxybutyrate dehydrogenase type 2 isoform 2
Q99N85	Mrps18a	N.A	N.A	0	6	28S ribosomal protein S18a, mitochondrial precursor
Q8BU88	Mrpl22	N.A	N.A	0	6	39S ribosomal protein L22, mitochondrial precursor
Q9DC71	Mrps15 Rpms15	N.A	N.A	0	7	28S ribosomal protein S15, mitochondrial precursor
Q91XE0	Glyat	N.A	N.A	0	8	glycine N-acyltransferase
Q99JY3	Gimap4 Ian1 Imap4	N.A	N.A	0	5	GTPase IMAP family member 4 isoform c
Q99JW5	Epcam Tacstd1	N.A	N.A	0	7	epithelial cell adhesion molecule precursor
Q78KK3	Slc22a18 Impt1 Itm Orctl2 Tssc5	N.A	N.A	0	9	solute carrier family 22 member 18
Q9D6Y7	Msra	N.A	N.A	0	5	mitochondrial peptide methionine sulfoxide reductase isoform 4
Q61767	Hsd3b4	N.A	N.A	0	8	hydroxy-delta-5-steroid dehydrogenase, 3 beta- and steroid delta-isomerase-like
P97328	Khk	N.A	N.A	0	6	ketohexokinase
Q9Z0H1	Wdr46 Bing4	N.A	N.A	0	11	WD repeat-containing protein 46
Q99PG0	Aadac Aada	N.A	N.A	0	7	arylacetamide deacetylase precursor
G3X9C2	Nccrp1 Fbxo50	N.A	N.A	0	5	F-box only protein 50
P26150	Hsd3b3	N.A	N.A	0	6	PREDICTED: 3 beta-hydroxysteroid dehydrogenase/Delta 5--_4-isomerase type 3 isoform X2
Q5U5V2	Hykk Agphd1	N.A	N.A	0	6	hydroxylysine kinase
Q99KP3	Cryl1 Cry	N.A	N.A	0	5	lambda-crystallin homolog
Q9D024	Ccdc47 Asp4	N.A	N.A	0	7	coiled-coil domain-containing protein 47 precursor
Q9NYQ2	Hao2 Hao3 Haox2	N.A	N.A	0	5	hydroxyacid oxidase 2
Q9CYR0	Ssbp1	N.A	N.A	0	5	single-stranded DNA-binding protein, mitochondrial isoform 1
Q91YH5	Atl3	N.A	N.A	0	7	atlastin-3 isoform 1
Q8VDG7	Pafah2	N.A	N.A	0	5	platelet-activating factor acetylhydrolase 2, cytoplasmic isoform b
Q3TZX8	Nol9	N.A	N.A	0	9	polynucleotide 5'-hydroxyl-kinase NOL9 isoform 2
Q05421	Cyp2e1 Cyp2e Cyp2e-1	N.A	N.A	0	6	cytochrome P450 2E1
P16332	Mmut Mut	N.A	N.A	0	9	methylmalonyl-CoA mutase, mitochondrial precursor
Q9CPY7	Lap3 Lapep	N.A	N.A	0	6	cytosol aminopeptidase
Q8C5L7	Rbm34 D8Ertd233e	N.A	N.A	0	5	RNA-binding protein 34
Q99ME9	Gtpbp4 Crfg Nog1	N.A	N.A	0	7	nucleolar GTP-binding protein 1
Q9QXB9	Drg2	N.A	N.A	0	4	developmentally-regulated GTP-binding protein 2
Q9CWX9	Ddx47	N.A	N.A	0	5	probable ATP-dependent RNA helicase DDX47
Q3TNA1	Xylb	N.A	N.A	0	6	xylulose kinase isoform 2
Q91Z49	Fyttd1 Uif	N.A	N.A	0	6	UAP56-interacting factor isoform 1
Q61033	Tmpo Lap2	N.A	N.A	0	7	lamina-associated polypeptide 2 isoform alpha
Q9Z2V4	Pck1 Pepck	N.A	N.A	0	6	phosphoenolpyruvate carboxykinase, cytosolic [GTP]
Q9WUQ2	Preb Sec12	N.A	N.A	0	4	prolactin regulatory element-binding protein isoform 1
Q80UM7	Mogs Gcs1	N.A	N.A	0	8	mannosyl-oligosaccharide glucosidase
Q8CI11	Gnl3 Ns	N.A	N.A	0	5	guanine nucleotide-binding protein-like 3
Q920R6	Atp6v0a4 Atp6n1b	N.A	N.A	0	7	V-type proton ATPase 116 kDa subunit a isoform 4
Q5U4E2	Repin1 Zfp464	N.A	N.A	0	5	replication initiator 1 isoform e
Q99J39	Mlycd	N.A	N.A	0	4	malonyl-CoA decarboxylase, mitochondrial
Q8CI03	Flywch1 Kiaa1552	N.A	N.A	0	5	FLYWCH-type zinc finger-containing protein 1
G3X939	Slc9a3	N.A	N.A	0	6	PREDICTED: sodium/hydrogen exchanger 3 isoform X2
Q3TIX9	Usp39	N.A	N.A	0	4	U4/U6.U5 tri-snRNP-associated protein 2
Q62165	Dag1 Dag-1	N.A	N.A	0	6	dystroglycan precursor
P53395	Dbt	N.A	N.A	0	3	lipoamide acyltransferase component of branched-chain alpha-keto acid dehydrogenase complex, mitochondrial
P16406	Enpep	N.A	N.A	0	5	glutamyl aminopeptidase
Q8VHE0	Sec63 Sec63l	N.A	N.A	0	4	translocation protein SEC63 homolog
Q3V1L4	Nt5c2	N.A	N.A	0	3	cytosolic purine 5'-nucleotidase isoform 3
Q920A7	Afg3l1	N.A	N.A	0	4	PREDICTED: AFG3-like protein 1 isoform X1
Q5SWD9	Tsr1 Kiaa1401	N.A	N.A	0	4	pre-rRNA-processing protein TSR1 homolog
Q8CGB6	Tns2 Tenc1	N.A	N.A	0	7	PREDICTED: tensin-like C1 domain-containing phosphatase isoform X5
Q99PU8	Dhx30 Helg	N.A	N.A	0	6	putative ATP-dependent RNA helicase DHX30 isoform 1
Q8CCP0	Nemf Sdccag1	N.A	N.A	0	5	nuclear export mediator factor Nemf
Q8K370	Acad10	N.A	N.A	0	5	PREDICTED: acyl-CoA dehydrogenase family member 10 isoform X4
Q80TI0	Gramd1b Kiaa1201	N.A	N.A	0	4	PREDICTED: GRAM domain-containing protein 1B isoform X13
Q9D2R0	Aacs	N.A	N.A	0	3	acetoacetyl-CoA synthetase
P09803	Cdh1	N.A	N.A	0	3	cadherin-1 precursor
Q6NS46	Pdcd11 Alg4 Kiaa0185	N.A	N.A	0	6	protein RRP5 homolog
Q3TRM4	Pnpla6 Nte	N.A	N.A	0	3	neuropathy target esterase isoform 2
Q8VHY0	Cspg4 An2 Kiaa4232 Ng2	N.A	N.A	0	4	chondroitin sulfate proteoglycan 4 precursor
Q80T14	Fras1 Kiaa1500	N.A	N.A	0	4	extracellular matrix protein FRAS1 precursor
P10107	Anxa1 Anx1 Lpc-1 Lpc1	N.A	N.A	0	4	annexin A1
P07901	Hsp90aa1 Hsp86 Hsp86-1 Hspca	N.A	N.A	0	3	heat shock protein HSP 90-alpha
P62259	Ywhae	N.A	N.A	0	3	14-3-3 protein epsilon
Q9R1P1	Psmb3	N.A	N.A	0	3	proteasome subunit beta type-3
P05064	Aldoa Aldo1	N.A	N.A	0	2	fructose-bisphosphate aldolase A isoform 2
P19157	Gstp1 Gstpib	N.A	N.A	0	3	glutathione S-transferase P 1
Q9D8N0	Eef1g	N.A	N.A	0	6	elongation factor 1-gamma
P14206	Rpsa Lamr1 P40-8	N.A	N.A	0	6	40S ribosomal protein SA
P28474	Adh5 Adh-2 Adh2	N.A	N.A	0	3	alcohol dehydrogenase class-3 isoform 1
Q80W21	Gstm7	N.A	N.A	0	4	glutathione S-transferase Mu 7
P18760	Cfl1	N.A	N.A	0	3	cofilin-1
Q922R8	Pdia6 Txndc7	N.A	N.A	0	3	protein disulfide-isomerase A6 precursor
P09041	Pgk2 Pgk-2	N.A	N.A	0	4	phosphoglycerate kinase 2
P62827	Ran Rasl2-8	N.A	N.A	0	4	GTP-binding nuclear protein Ran
Q8QZY1	Eif3l Eif3eip Eif3s6ip Paf67	N.A	N.A	0	4	eukaryotic translation initiation factor 3 subunit L
Q99KC8	Vwa5a Loh11cr2a	N.A	N.A	0	4	von Willebrand factor A domain-containing protein 5A
P62983	Rps27a Uba80 Ubcep1	N.A	N.A	0	4	ubiquitin-40S ribosomal protein S27a precursor
Q80X95	Rraga	N.A	N.A	0	3	ras-related GTP-binding protein A
P23116	Eif3a Csma Eif3 Eif3s10	N.A	N.A	0	5	eukaryotic translation initiation factor 3 subunit A
Q11011	Npepps Psa	N.A	N.A	0	3	puromycin-sensitive aminopeptidase
Q8CGC7	Eprs Qprs	N.A	N.A	0	2	bifunctional glutamate/proline--tRNA ligase
Q9CXW4	Rpl11	N.A	N.A	0	5	60S ribosomal protein L11
Q99JI6	Rap1b	N.A	N.A	0	4	ras-related protein Rap-1b precursor
P09671	Sod2 Sod-2	N.A	N.A	0	3	superoxide dismutase [Mn], mitochondrial precursor
P42669	Pura	N.A	N.A	0	3	transcriptional activator protein Pur-alpha
Q9CQW1	Ykt6	N.A	N.A	0	4	synaptobrevin homolog YKT6
P11352	Gpx1	N.A	N.A	0	3	glutathione peroxidase 1
O88844	Idh1	N.A	N.A	0	5	isocitrate dehydrogenase [NADP] cytoplasmic
P24369	Ppib	N.A	N.A	0	4	peptidyl-prolyl cis-trans isomerase B precursor
Q9WUA3	Pfkp Pfkc	N.A	N.A	0	3	ATP-dependent 6-phosphofructokinase, platelet type isoform 1
Q9ERK4	Cse1l Xpo2	N.A	N.A	0	2	exportin-2
Q8BMJ2	Lars	N.A	N.A	0	4	leucine--tRNA ligase, cytoplasmic
Q8R429	Atp2a1	N.A	N.A	0	7	sarcoplasmic/endoplasmic reticulum calcium ATPase 1
Q00897	Serpina1d Dom4 Spi1-4	N.A	N.A	0	7	alpha-1-antitrypsin 1-4 precursor
P47754	Capza2 Cappa2	N.A	N.A	0	3	F-actin-capping protein subunit alpha-2
Q9Z1N5	Ddx39b Bat1 Bat1a Uap56	N.A	N.A	0	4	spliceosome RNA helicase Ddx39b
Q9CQJ8	Ndufb9	N.A	N.A	0	5	NADH dehydrogenase [ubiquinone] 1 beta subcomplex subunit 9
O88990	Actn3	N.A	N.A	0	3	alpha-actinin-3
Q9CQW2	Arl8b Arl10c Gie1	N.A	N.A	0	4	ADP-ribosylation factor-like protein 8B
P16015	Ca3 Car3	N.A	N.A	0	6	carbonic anhydrase 3
P35293	Rab18	N.A	N.A	0	4	ras-related protein Rab-18 isoform 2 precursor
Q9D6J5	Ndufb8	N.A	N.A	0	2	NADH dehydrogenase [ubiquinone] 1 beta subcomplex subunit 8, mitochondrial precursor
Q9CXY6	Ilf2 Nf45	N.A	N.A	0	3	interleukin enhancer-binding factor 2
Q62425	Ndufa4	N.A	N.A	0	4	cytochrome c oxidase subunit NDUFA4
Q9Z2I9	Sucla2	N.A	N.A	0	3	succinyl-CoA ligase [ADP-forming] subunit beta, mitochondrial precursor
O88441	Mtx2 MNCb-0780	N.A	N.A	0	3	metaxin-2
P56135	Atp5mf Atp5j2	N.A	N.A	0	3	ATP synthase subunit f, mitochondrial
Q00623	Apoa1	N.A	N.A	0	3	apolipoprotein A-I preproprotein
O08528	Hk2	N.A	N.A	0	2	hexokinase-2
P32883	Kras Kras2	N.A	N.A	0	6	GTPase KRas
Q9Z1G3	Atp6v1c1 Atp6c Atp6c1 Vatc	N.A	N.A	0	3	V-type proton ATPase subunit C 1
Q99L13	Hibadh	N.A	N.A	0	2	3-hydroxyisobutyrate dehydrogenase, mitochondrial precursor
Q9WV92	Epb41l3 Dal1 Epb4.1l3 Kiaa0987	N.A	N.A	0	5	band 4.1-like protein 3
Q9CQD1	Rab5a nnyRab5a	N.A	N.A	0	5	ras-related protein Rab-5A
Q62167	Ddx3x D1Pas1-rs2 Ddx3 Dead3 Erh	N.A	N.A	0	3	ATP-dependent RNA helicase DDX3X
Q9CQ62	Decr1	N.A	N.A	0	3	2,4-dienoyl-CoA reductase, mitochondrial precursor
Q93092	Taldo1 Tal Taldo	N.A	N.A	0	4	transaldolase
Q80XN0	Bdh1 Bdh	N.A	N.A	0	6	D-beta-hydroxybutyrate dehydrogenase, mitochondrial precursor
Q8BH95	Echs1	N.A	N.A	0	4	enoyl-CoA hydratase, mitochondrial precursor
Q8VIJ6	Sfpq Psf	N.A	N.A	0	3	splicing factor, proline- and glutamine-rich
P45952	Acadm	N.A	N.A	0	3	medium-chain specific acyl-CoA dehydrogenase, mitochondrial precursor
Q9WV55	Vapa Vap33	N.A	N.A	0	8	vesicle-associated membrane protein-associated protein A
Q9JLJ2	Aldh9a1	N.A	N.A	0	3	4-trimethylaminobutyraldehyde dehydrogenase precursor
Q9CZU6	Cs	N.A	N.A	0	6	citrate synthase, mitochondrial precursor
Q02013	Aqp1	N.A	N.A	0	3	aquaporin-1
Q9CQB5	Cisd2 Cdgsh2 Noxp70 Zcd2	N.A	N.A	0	3	CDGSH iron-sulfur domain-containing protein 2
P19324	Serpinh1 Cbp1 Hsp47	N.A	N.A	0	5	serpin H1 precursor
P24668	M6pr 46mpr	N.A	N.A	0	3	cation-dependent mannose-6-phosphate receptor precursor
Q9JHI5	Ivd	N.A	N.A	0	4	isovaleryl-CoA dehydrogenase, mitochondrial precursor
P63330	Ppp2ca	N.A	N.A	0	5	serine/threonine-protein phosphatase 2A catalytic subunit alpha isoform
P62715	Ppp2cb	N.A	N.A	0	5	serine/threonine-protein phosphatase 2A catalytic subunit beta isoform
Q8BGH2	Samm50	N.A	N.A	0	4	sorting and assembly machinery component 50 homolog
Q80WW9	Ddrgk1 Ufbp1	N.A	N.A	0	3	DDRGK domain-containing protein 1 precursor
Q9CY58	Serbp1 Pairbp1	N.A	N.A	0	4	plasminogen activator inhibitor 1 RNA-binding protein isoform 4
Q9DBE8	Alg2 MNCb-5081	N.A	N.A	0	2	alpha-1,3/1,6-mannosyltransferase ALG2
O70152	Dpm1	N.A	N.A	0	5	dolichol-phosphate mannosyltransferase subunit 1
B2RSH2	Gnai1 Gnai-1	N.A	N.A	0	2	guanine nucleotide-binding protein G(i) subunit alpha-1
P18572	Bsg	N.A	N.A	0	6	basigin isoform 1 precursor
Q8R2Y8	Ptrh2 Pth2	N.A	N.A	0	4	peptidyl-tRNA hydrolase 2, mitochondrial isoform b
P62746	Rhob Arhb	N.A	N.A	0	3	rho-related GTP-binding protein RhoB precursor
Q9DCZ4	Apoo Fam121b Mic23 Mic26	N.A	N.A	0	8	apolipoprotein O isoform 3
Q921Z5	Tnfaip8	N.A	N.A	0	5	tumor necrosis factor alpha-induced protein 8 isoform 3
P62192	Psmc1	N.A	N.A	0	4	26S protease regulatory subunit 4
P35282	Rab21	N.A	N.A	0	4	ras-related protein Rab-21
Q8BP47	Nars	N.A	N.A	0	3	asparagine--tRNA ligase, cytoplasmic isoform 2
P29699	Ahsg Fetua	N.A	N.A	0	3	alpha-2-HS-glycoprotein isoform 1 precursor
Q3UBX0	Tmem109	N.A	N.A	0	4	PREDICTED: transmembrane protein 109 isoform X1
P28653	Bgn	N.A	N.A	0	3	biglycan precursor
P62852	Rps25	N.A	N.A	0	7	40S ribosomal protein S25
Q62095	Ddx3y D1Pas1-rs1 Dead2	N.A	N.A	0	3	ATP-dependent RNA helicase DDX3Y
P16381	D1Pas1 Pl10	N.A	N.A	0	3	putative ATP-dependent RNA helicase Pl10
O88587	Comt Comt1	N.A	N.A	0	4	catechol O-methyltransferase
P27546	Map4 Mtap4	N.A	N.A	0	3	microtubule-associated protein 4 isoform 4
Q8K4Z3	Naxe Aibp Apoa1bp	N.A	N.A	0	3	NAD(P)H-hydrate epimerase precursor
Q99MR8	Mccc1 Mcca	N.A	N.A	0	3	methylcrotonoyl-CoA carboxylase subunit alpha, mitochondrial
Q91V64	Isoc1	N.A	N.A	0	4	isochorismatase domain-containing protein 1
Q9CQ22	Lamtor1	N.A	N.A	0	4	ragulator complex protein LAMTOR1
Q8K021	Scamp1	N.A	N.A	0	3	secretory carrier-associated membrane protein 1
Q64518	Atp2a3	N.A	N.A	0	7	sarcoplasmic/endoplasmic reticulum calcium ATPase 3 isoform c
P70279	Surf6 Surf-6	N.A	N.A	0	5	surfeit locus protein 6
P61161	Actr2 Arp2	N.A	N.A	0	4	actin-related protein 2
Q922H2	Pdk3	N.A	N.A	0	3	pyruvate dehydrogenase kinase, isozyme 3
Q8VDP6	Cdipt Pis1	N.A	N.A	0	5	CDP-diacylglycerol--inositol 3-phosphatidyltransferase
P59017	Bcl2l13 Mil1	N.A	N.A	0	4	bcl-2-like protein 13
Q9CZN7	Shmt2	N.A	N.A	0	4	serine hydroxymethyltransferase, mitochondrial isoform 2
Q64310	Surf4 Surf-4	N.A	N.A	0	3	surfeit locus protein 4
Q6PD26	Pigs	N.A	N.A	0	3	GPI transamidase component PIG-S
Q3U186	Rars2 Rarsl	N.A	N.A	0	6	probable arginine--tRNA ligase, mitochondrial precursor
O54774	Ap3d1 Ap3d	N.A	N.A	0	3	AP-3 complex subunit delta-1
O55029	Copb2	N.A	N.A	0	3	coatomer subunit beta'
Q78PY7	Snd1	N.A	N.A	0	3	staphylococcal nuclease domain-containing protein 1
Q8JZR0	Acsl5 Facl5	N.A	N.A	0	2	PREDICTED: long-chain-fatty-acid--CoA ligase 5 isoform X1
Q8BGC4	Zadh2 Ptgr3	N.A	N.A	0	3	zinc-binding alcohol dehydrogenase domain-containing protein 2
Q9DBS1	Tmem43	N.A	N.A	0	2	transmembrane protein 43
P46664	Adss Adss2	N.A	N.A	0	4	adenylosuccinate synthetase isozyme 2
Q8BYL4	Yars2	N.A	N.A	0	3	tyrosine--tRNA ligase, mitochondrial
Q3U7R1	Esyt1 Fam62a Mbc2	N.A	N.A	0	4	extended synaptotagmin-1
P61222	Abce1 Rli	N.A	N.A	0	3	ATP-binding cassette sub-family E member 1
Q9QYB5	Add3 Addl	N.A	N.A	0	4	gamma-adducin isoform b
P97927	Lama4	N.A	N.A	0	4	laminin subunit alpha-4 precursor
P28352	Apex1 Ape Apex Ref1	N.A	N.A	0	4	DNA-(apurinic or apyrimidinic site) lyase
P19783	Cox4i1 Cox4 Cox4a	N.A	N.A	0	8	cytochrome c oxidase subunit 4 isoform 1, mitochondrial isoform 2
P62317	Snrpd2	N.A	N.A	0	8	small nuclear ribonucleoprotein Sm D2
Q9CPT5	Nop16 D13Wsu177e	N.A	N.A	0	8	nucleolar protein 16
Q9DB70	Fundc1	N.A	N.A	0	5	FUN14 domain-containing protein 1
Q9CQH3	Ndufb5	N.A	N.A	0	6	NADH dehydrogenase [ubiquinone] 1 beta subcomplex subunit 5, mitochondrial precursor
P84096	Rhog Arhg Sid10750	N.A	N.A	0	6	rho-related GTP-binding protein RhoG precursor
Q9CPY1	Mrpl51 Mrp64	N.A	N.A	0	4	39S ribosomal protein L51, mitochondrial precursor
P41105	Rpl28	N.A	N.A	0	4	60S ribosomal protein L28
Q99N92	Mrpl27	N.A	N.A	0	4	39S ribosomal protein L27, mitochondrial
Q91YP3	Dera	N.A	N.A	0	8	deoxyribose-phosphate aldolase
O55060	Tpmt	N.A	N.A	0	6	thiopurine S-methyltransferase
Q9D7S7	Rpl22l1	N.A	N.A	0	3	60S ribosomal protein L22-like 1
Q9CR88	Mrps14	N.A	N.A	0	3	28S ribosomal protein S14, mitochondrial
P12658	Calb1	N.A	N.A	0	6	calbindin
Q9CR59	Gadd45gip1 Mrpl59	N.A	N.A	0	5	growth arrest and DNA damage-inducible proteins-interacting protein 1
Q8BLF1	Nceh1 Aadacl1 Kiaa1363	N.A	N.A	0	9	neutral cholesterol ester hydrolase 1
Q9JIY8	Nat8f3 Cml3	N.A	N.A	0	5	camello-like 3-like
Q61335	Bcap31 Bap31	N.A	N.A	0	5	B-cell receptor-associated protein 31
Q9CQN4	Sostdc1 Sostl Usag1	N.A	N.A	0	4	sclerostin domain-containing protein 1 precursor
Q8BGA5	Krr1 Hrb2	N.A	N.A	0	7	KRR1 small subunit processome component homolog
Q9JIK9	Mrps34 Tce2	N.A	N.A	0	4	28S ribosomal protein S34, mitochondrial
P59041	Dnajc30 Wbscr18	N.A	N.A	0	4	dnaJ homolog subfamily C member 30 precursor
Q9CY50	Ssr1	N.A	N.A	0	5	translocon-associated protein subunit alpha precursor
Q8CFJ7	Slc25a45	N.A	N.A	0	5	solute carrier family 25 member 45
Q9JIZ0	Cml1	N.A	N.A	0	4	probable N-acetyltransferase CML1
Q7TND5	Rpf1 Bxdc5	N.A	N.A	0	6	ribosome production factor 1 isoform 1
O70577	Slc22a2 Oct2	N.A	N.A	0	9	PREDICTED: solute carrier family 22 member 2 isoform X1
Q9CZJ1	Utp11 Utp11l	N.A	N.A	0	4	probable U3 small nucleolar RNA-associated protein 11
P12815	Pdcd6 Alg2	N.A	N.A	0	3	PREDICTED: programmed cell death protein 6 isoform X1
Q9DCU9	Hoga1 Dhdpsl	N.A	N.A	0	5	4-hydroxy-2-oxoglutarate aldolase, mitochondrial precursor
O54879	Hmgb3 Hmg2a Hmg4	N.A	N.A	0	3	PREDICTED: high mobility group protein B3 isoform X1
Q80W54	Zmpste24 Face1	N.A	N.A	0	7	CAAX prenyl protease 1 homolog
Q64669	Nqo1 Dia4 Nmo1 Nmor1	N.A	N.A	0	4	NAD(P)H dehydrogenase [quinone] 1
Q9CY21	Bud23 Wbscr22	N.A	N.A	0	4	probable 18S rRNA (guanine-N(7))-methyltransferase
P32233	Drg1 Drg Nedd-3 Nedd3	N.A	N.A	0	5	developmentally-regulated GTP-binding protein 1
Q3UZZ6	Sult1d1 St1d1	N.A	N.A	0	4	sulfotransferase 1 family member D1
Q9WVD5	Slc25a15 Ornt1	N.A	N.A	0	4	mitochondrial ornithine transporter 1
Q99MZ7	Pecr	N.A	N.A	0	4	peroxisomal trans-2-enoyl-CoA reductase
Q9CY66	Gar1 Nola1	N.A	N.A	0	3	H/ACA ribonucleoprotein complex subunit 1
Q91VT4	Cbr4	N.A	N.A	0	3	carbonyl reductase family member 4
O88329	Myo1a Bbmi Myhl	N.A	N.A	0	13	PREDICTED: unconventional myosin-Ia isoform X2
Q8BP40	Acp6 Acpl1 Lpap	N.A	N.A	0	5	lysophosphatidic acid phosphatase type 6 precursor
Q99KI3	Emc3 Tmem111	N.A	N.A	0	3	ER membrane protein complex subunit 3
Q62452	Ugt1a9 Ugt1 Ugt1a12	N.A	N.A	0	6	UDP-glucuronosyltransferase 1-9 precursor
Q64435	Ugt1a6 Ugt1 Ugt1a6a Ugt1a7	N.A	N.A	0	6	UDP-glucuronosyltransferase 1-6 precursor
P70691	Ugt1a2 Ugt1	N.A	N.A	0	6	UDP-glucuronosyltransferase 1-2 precursor
Q63886	Ugt1a1 Ugt1	N.A	N.A	0	6	UDP-glucuronosyltransferase 1-1 precursor
Q3U1G5	Isg20l2	N.A	N.A	0	4	interferon-stimulated 20 kDa exonuclease-like 2
O35469	Hsd3b6	N.A	N.A	0	4	3 beta-hydroxysteroid dehydrogenase/Delta 5--_4-isomerase type 6
Q8R5J9	Arl6ip5 Aip5 Jwa Pra2 Praf3	N.A	N.A	0	2	PRA1 family protein 3
Q9QXN5	Miox Aldrl6 Rsor	N.A	N.A	0	3	inositol oxygenase
Q64FW2	Retsat Ppsig	N.A	N.A	0	6	all-trans-retinol 13,14-reductase precursor
Q8VIM4	Bsnd	N.A	N.A	0	3	barttin
P15089	Cpa3	N.A	N.A	0	4	mast cell carboxypeptidase A preproprotein
P35505	Fah	N.A	N.A	0	4	fumarylacetoacetase
Q6PAQ4	Rexo4 Gm111 Pmc2 Xpmc2h	N.A	N.A	0	4	RNA exonuclease 4
Q80V42	Cpm	N.A	N.A	0	4	carboxypeptidase M precursor
Q9DBK0	Acot12 Cach Cach1	N.A	N.A	0	5	acyl-coenzyme A thioesterase 12
Q923I7	Slc5a2 Sglt2	N.A	N.A	0	6	sodium/glucose cotransporter 2
Q5U458	Dnajc11	N.A	N.A	0	5	dnaJ homolog subfamily C member 11
Q3URQ0	Tex10	N.A	N.A	0	8	PREDICTED: testis-expressed sequence 10 protein isoform X1
Q9QXG4	Acss2 Acas2 Acecs1	N.A	N.A	0	6	acetyl-coenzyme A synthetase, cytoplasmic
Q99KF1	Tmed9 Gp25l2	N.A	N.A	0	2	transmembrane emp24 domain-containing protein 9 precursor
P35576	G6pc G6pt	N.A	N.A	0	3	glucose-6-phosphatase
Q64471	Gstt1	N.A	N.A	0	2	glutathione S-transferase theta-1
Q9D5T0	Atad1	N.A	N.A	0	3	ATPase family AAA domain-containing protein 1
Q8CG76	Akr7a2 Afar Akr7a5	N.A	N.A	0	3	aflatoxin B1 aldehyde reductase member 2
Q9DBE0	Csad	N.A	N.A	0	4	PREDICTED: cysteine sulfinic acid decarboxylase isoform X1
P26149	Hsd3b2	N.A	N.A	0	3	PREDICTED: 3 beta-hydroxysteroid dehydrogenase/Delta 5--_4-isomerase type 2 isoform X1
Q6NTA4	Rragb	N.A	N.A	0	3	ras-related GTP-binding protein B
Q91X17	Umod	N.A	N.A	0	5	uromodulin preproprotein
Q9WUR2	Eci2 Peci	N.A	N.A	0	3	enoyl-CoA delta isomerase 2, mitochondrial isoform b
Q8VCN5	Cth	N.A	N.A	0	3	cystathionine gamma-lyase
P31428	Dpep1 Mbd1 Rdp	N.A	N.A	0	3	dipeptidase 1 precursor
Q99J27	Slc33a1 Acatn	N.A	N.A	0	4	acetyl-coenzyme A transporter 1
O08966	Slc22a1 Lx1 Oct1	N.A	N.A	0	4	solute carrier family 22 member 1
Q64516	Gk Gyk	N.A	N.A	0	4	glycerol kinase isoform 1
Q9D902	Gtf2e2	N.A	N.A	0	2	general transcription factor IIE subunit 2
Q3TLP5	Echdc2 D4Ertd765e	N.A	N.A	0	2	PREDICTED: enoyl-CoA hydratase domain-containing protein 2, mitochondrial isoform X1
Q07076	Anxa7 Anx7	N.A	N.A	0	3	annexin A7
Q9R069	Bcam Gplu Lu	N.A	N.A	0	4	basal cell adhesion molecule precursor
Q8C4U3	Sfrp1	N.A	N.A	0	2	secreted frizzled-related protein 1 precursor
Q91V76		N.A	N.A	0	2	ester hydrolase C11orf54 homolog
P11152	Lpl	N.A	N.A	0	3	lipoprotein lipase precursor
Q31125	Slc39a7 H2-Ke4 Hke4	N.A	N.A	0	3	zinc transporter SLC39A7 precursor
Q91V81	Rbm42	N.A	N.A	0	3	RNA-binding protein 42
Q8VI84	Noc3l Ad24 Fad24	N.A	N.A	0	5	nucleolar complex protein 3 homolog
P58802	Tbc1d10a Epi64 Tbc1d10	N.A	N.A	0	3	TBC1 domain family member 10A
O88833	Cyp4a10 Cyp4a-10	N.A	N.A	0	3	cytochrome P450 4A10
Q91WV7	Slc3a1 Nbat	N.A	N.A	0	4	neutral and basic amino acid transport protein rBAT
Q8R3N1	Nop14 Nol14	N.A	N.A	0	5	nucleolar protein 14
Q61235	Sntb2 Snt2b2	N.A	N.A	0	3	beta-2-syntrophin
P49290	Epx Eper	N.A	N.A	0	4	eosinophil peroxidase precursor
Q8VC69	Slc22a6 Nkt Oat1	N.A	N.A	0	3	solute carrier family 22 member 6
Q9QZS5	Sgk2	N.A	N.A	0	2	serine/threonine-protein kinase Sgk2 isoform c
Q61164	Ctcf	N.A	N.A	0	4	transcriptional repressor CTCF
O35409	Folh1 Mopsm Naalad1	N.A	N.A	0	4	glutamate carboxypeptidase 2 isoform 2
Q9D7N3	Mrps9	N.A	N.A	0	2	28S ribosomal protein S9, mitochondrial precursor
Q924D0	Rtn4ip1 Nimp	N.A	N.A	0	2	reticulon-4-interacting protein 1, mitochondrial precursor
Q8VHJ5	Mark1 Emk3 Kiaa1477	N.A	N.A	0	4	serine/threonine-protein kinase MARK1
Q8K301	Ddx52 Rok1	N.A	N.A	0	3	probable ATP-dependent RNA helicase DDX52
Q8BKJ9	Sirt7 Sir2l7	N.A	N.A	0	2	NAD-dependent protein deacetylase sirtuin-7
Q8BH86	Dglucy	N.A	N.A	0	3	PREDICTED: UPF0317 protein C14orf159 homolog, mitochondrial isoform X1
O88428	Papss2 Atpsk2	N.A	N.A	0	3	bifunctional 3'-phosphoadenosine 5'-phosphosulfate synthase 2 isoform 1
Q99L60	Atp6v1c2 Atp6c2	N.A	N.A	0	2	PREDICTED: V-type proton ATPase subunit C 2 isoform X3
Q0VEE6	Znf800 Zfp800	N.A	N.A	0	3	PREDICTED: zinc finger protein 800 isoform X1
P51612	Xpc	N.A	N.A	0	4	DNA repair protein complementing XP-C cells homolog
Q922D8	Mthfd1	N.A	N.A	0	4	C-1-tetrahydrofolate synthase, cytoplasmic
O88967	Yme1l1	N.A	N.A	0	3	ATP-dependent zinc metalloprotease YME1L1
Q8VCF0	Mavs Ips1 Visa	N.A	N.A	0	2	mitochondrial antiviral-signaling protein isoform 1
P28843	Dpp4 Cd26	N.A	N.A	0	3	dipeptidyl peptidase 4 isoform 2
E9Q8D0	Dnajc21	N.A	N.A	0	2	dnaJ homolog subfamily C member 21
F8VPU2	Farp1	N.A	N.A	0	3	FERM, RhoGEF and pleckstrin domain-containing protein 1
Q8K0L9	Zbtb20 Zfp288	N.A	N.A	0	2	PREDICTED: zinc finger and BTB domain-containing protein 20 isoform X2
Q9DBX3	Susd2	N.A	N.A	0	2	sushi domain-containing protein 2 isoform 2 precursor
Q3TDQ1	Stt3b Simp	N.A	N.A	0	2	dolichyl-diphosphooligosaccharide--protein glycosyltransferase subunit STT3B
G5E8K5	Ank3	N.A	N.A	0	2	ankyrin-3 isoform a
Q71LX4	Tln2	N.A	N.A	0	4	talin-2
P11881	Itpr1 Insp3r Pcd6 Pcp1	N.A	N.A	0	4	PREDICTED: inositol 1,4,5-trisphosphate receptor type 1 isoform X15
Q8CJF7	Ahctf1 Elys	N.A	N.A	0	3	protein ELYS
Q8BM55	Tmem214	N.A	N.A	0	4	transmembrane protein 214
O08553	Dpysl2 Crmp2 Ulip2	N.A	N.A	0	1	dihydropyrimidinase-related protein 2
P51855	Gss	N.A	N.A	0	1	PREDICTED: glutathione synthetase isoform X1
P21550	Eno3 Eno-3	N.A	N.A	0	2	PREDICTED: beta-enolase isoform X2
P11983	Tcp1 Cct1 Ccta	N.A	N.A	0	3	T-complex protein 1 subunit alpha isoform 2
P17183	Eno2 Eno-2	N.A	N.A	0	2	gamma-enolase isoform 1
P47739	Aldh3a1 Ahd-4 Ahd4 Aldh3 Aldh4	N.A	N.A	0	2	aldehyde dehydrogenase, dimeric NADP-preferring
Q8BKC5	Ipo5 Kpnb3 Ranbp5	N.A	N.A	0	1	importin-5
Q9DCL9	Paics	N.A	N.A	0	1	PREDICTED: multifunctional protein ADE2 isoform X1
P80314	Cct2 Cctb	N.A	N.A	0	1	PREDICTED: T-complex protein 1 subunit beta isoform X1
P12382	Pfkl Pfk-l Pfkb	N.A	N.A	0	2	ATP-dependent 6-phosphofructokinase, liver type
P61982	Ywhag	N.A	N.A	0	2	14-3-3 protein gamma
P68510	Ywhah	N.A	N.A	0	2	14-3-3 protein eta
P68254	Ywhaq	N.A	N.A	0	2	14-3-3 protein theta
P17742	Ppia	N.A	N.A	0	2	peptidyl-prolyl cis-trans isomerase A
Q9DBJ1	Pgam1	N.A	N.A	0	2	phosphoglycerate mutase 1
P80317	Cct6a Cct6 Cctz Cctz1	N.A	N.A	0	1	T-complex protein 1 subunit zeta
Q01768	Nme2	N.A	N.A	0	1	nucleoside diphosphate kinase B
Q02248	Ctnnb1 Catnb	N.A	N.A	0	2	catenin beta-1
Q8VDM4	Psmd2	N.A	N.A	0	2	26S proteasome non-ATPase regulatory subunit 2
Q9CQI6	Cotl1 Clp	N.A	N.A	0	4	coactosin-like protein
P50396	Gdi1 Rabgdia	N.A	N.A	0	2	rab GDP dissociation inhibitor alpha
P61164	Actr1a Ctrn1	N.A	N.A	0	2	alpha-centractin
Q9EPL8	Ipo7 Ranbp7	N.A	N.A	0	1	importin-7
P46425	Gstp2 Gstpia	N.A	N.A	0	2	glutathione S-transferase P 2
P15532	Nme1 Nm23	N.A	N.A	0	1	nucleoside diphosphate kinase A
Q920E5	Fdps	N.A	N.A	0	1	farnesyl pyrophosphate synthase isoform 2
Q8R5C5	Actr1b	N.A	N.A	0	2	beta-centractin
O88342	Wdr1	N.A	N.A	0	1	WD repeat-containing protein 1
P34884	Mif	N.A	N.A	0	1	macrophage migration inhibitory factor
P62962	Pfn1	N.A	N.A	0	1	profilin-1
Q99PT1	Arhgdia C87222 Gdi1	N.A	N.A	0	2	PREDICTED: rho GDP-dissociation inhibitor 1 isoform X1
P05132	Prkaca Pkaca	N.A	N.A	0	2	cAMP-dependent protein kinase catalytic subunit alpha isoform 2
Q8R016	Blmh	N.A	N.A	0	1	bleomycin hydrolase
P42932	Cct8 Cctq	N.A	N.A	0	1	T-complex protein 1 subunit theta
O70456	Sfn Mkrn3	N.A	N.A	0	2	14-3-3 protein sigma
P62984	Uba52 Ubcep2	N.A	N.A	0	2	ubiquitin-60S ribosomal protein L40
Q64467	Gapdhs Gapd-s Gapds	N.A	N.A	0	2	glyceraldehyde-3-phosphate dehydrogenase, testis-specific isoform 2
P97372	Psme2 Pa28b1	N.A	N.A	0	1	proteasome activator complex subunit 2 isoform 2
O08917	Flot1	N.A	N.A	0	1	PREDICTED: flotillin-1 isoform X1
P68181	Prkacb Pkacb	N.A	N.A	0	2	cAMP-dependent protein kinase catalytic subunit beta isoform 2
P0CG49	Ubb	N.A	N.A	0	2	polyubiquitin-B
P50580	Pa2g4 Ebp1 Plfap	N.A	N.A	0	1	proliferation-associated protein 2G4
Q76MZ3	Ppp2r1a	N.A	N.A	0	2	serine/threonine-protein phosphatase 2A 65 kDa regulatory subunit A alpha isoform
P0CG50	Ubc	N.A	N.A	0	2	polyubiquitin-C
Q61768	Kif5b Khcs Kns1	N.A	N.A	0	2	kinesin-1 heavy chain
P56399	Usp5 Isot	N.A	N.A	0	1	ubiquitin carboxyl-terminal hydrolase 5
P19096	Fasn	N.A	N.A	0	1	fatty acid synthase
Q8BK64	Ahsa1	N.A	N.A	0	2	activator of 90 kDa heat shock protein ATPase homolog 1
Q61206	Pafah1b2 Pafahb	N.A	N.A	0	1	platelet-activating factor acetylhydrolase IB subunit beta
Q6ZWX6	Eif2s1 Eif2a	N.A	N.A	0	1	eukaryotic translation initiation factor 2 subunit 1
A2AQ07	Tubb1	N.A	N.A	0	1	tubulin beta-1 chain
P97371	Psme1	N.A	N.A	0	1	proteasome activator complex subunit 1
Q9CZ30	Ola1 Gtpbp9	N.A	N.A	0	2	obg-like ATPase 1 isoform a
P62838	Ube2d2 Ubc4 Ubch4 Ubch5b Ube2d2a	N.A	N.A	0	1	ubiquitin-conjugating enzyme E2 D2
P61079	Ube2d3	N.A	N.A	0	1	PREDICTED: ubiquitin-conjugating enzyme E2 D3 isoform X1
P62880	Gnb2	N.A	N.A	0	1	guanine nucleotide-binding protein G(I)/G(S)/G(T) subunit beta-2
Q06138	Cab39 Mo25	N.A	N.A	0	2	PREDICTED: calcium-binding protein 39 isoform X1
Q641P0	Actr3b	N.A	N.A	0	1	actin-related protein 3B
Q61820	Rasl2-9	N.A	N.A	0	2	GTP-binding nuclear protein Ran, testis-specific isoform
Q62348	Tsn	N.A	N.A	0	2	translin
Q9DB29	Iah1	N.A	N.A	0	2	isoamyl acetate-hydrolyzing esterase 1 homolog
O70325	Gpx4	N.A	N.A	0	1	phospholipid hydroperoxide glutathione peroxidase, nuclear isoform 2 precursor
O70311	Nmt2	N.A	N.A	0	1	glycylpeptide N-tetradecanoyltransferase 2 isoform a
Q8R001	Mapre2	N.A	N.A	0	2	microtubule-associated protein RP/EB family member 2 isoform 3
P21279	Gnaq	N.A	N.A	0	1	guanine nucleotide-binding protein G(q) subunit alpha
Q8CI94	Pygb	N.A	N.A	0	2	glycogen phosphorylase, brain form
Q9Z2W0	Dnpep	N.A	N.A	0	2	aspartyl aminopeptidase isoform b
Q922B2	Dars	N.A	N.A	0	4	aspartate--tRNA ligase, cytoplasmic isoform 1
Q7TNP2	Ppp2r1b	N.A	N.A	0	2	serine/threonine-protein phosphatase 2A 65 kDa regulatory subunit A beta isoform isoform b
Q9D0I9	Rars	N.A	N.A	0	3	arginine--tRNA ligase, cytoplasmic
Q9QXK3	Copg2	N.A	N.A	0	2	coatomer subunit gamma-2
Q9WU78	Pdcd6ip Aip1 Alix	N.A	N.A	0	2	programmed cell death 6-interacting protein isoform 3
Q3TXS7	Psmd1	N.A	N.A	0	4	26S proteasome non-ATPase regulatory subunit 1
P62874	Gnb1	N.A	N.A	0	1	guanine nucleotide-binding protein G(I)/G(S)/G(T) subunit beta-1
O88569	Hnrnpa2b1 Hnrpa2b1	N.A	N.A	0	2	heterogeneous nuclear ribonucleoproteins A2/B1 isoform 2
P60904	Dnajc5	N.A	N.A	0	1	PREDICTED: dnaJ homolog subfamily C member 5 isoform X1
Q9CQ69	Uqcrq	N.A	N.A	0	2	cytochrome b-c1 complex subunit 8
O70318	Epb41l2 Epb4.1l2	N.A	N.A	0	2	band 4.1-like protein 2
Q06185	Atp5me Atp5i Atp5k Lfm-1 Lfm1	N.A	N.A	0	1	ATP synthase subunit e, mitochondrial
Q9DCS9	Ndufb10	N.A	N.A	0	2	NADH dehydrogenase [ubiquinone] 1 beta subcomplex subunit 10
O35737	Hnrnph1 Hnrph Hnrph1	N.A	N.A	0	1	heterogeneous nuclear ribonucleoprotein H
Q99LY9	Ndufs5	N.A	N.A	0	2	NADH dehydrogenase [ubiquinone] iron-sulfur protein 5
P50518	Atp6v1e1 Atp6e Atp6e2	N.A	N.A	0	2	V-type proton ATPase subunit E 1
P46460	Nsf Skd2	N.A	N.A	0	1	vesicle-fusing ATPase
P63242	Eif5a	N.A	N.A	0	4	PREDICTED: eukaryotic translation initiation factor 5A-1 isoform X1
P29758	Oat	N.A	N.A	0	2	ornithine aminotransferase, mitochondrial precursor
Q9DCW4	Etfb	N.A	N.A	0	2	electron transfer flavoprotein subunit beta
Q9DCJ5	Ndufa8	N.A	N.A	0	2	NADH dehydrogenase [ubiquinone] 1 alpha subcomplex subunit 8
P70333	Hnrnph2 Hnrph2	N.A	N.A	0	1	heterogeneous nuclear ribonucleoprotein H2
Q9CRB9	Chchd3 Mic19	N.A	N.A	0	2	MICOS complex subunit Mic19
Q9D6U8	Fam162a E2ig5	N.A	N.A	0	2	protein FAM162A
Q9D6M3	Slc25a22 Gc1	N.A	N.A	0	1	PREDICTED: mitochondrial glutamate carrier 1 isoform X1
P10605	Ctsb	N.A	N.A	0	4	cathepsin B preproprotein
P30275	Ckmt1	N.A	N.A	0	6	creatine kinase U-type, mitochondrial precursor
Q61411	Hras Hras1	N.A	N.A	0	2	GTPase HRas isoform 1
P30681	Hmgb2 Hmg2	N.A	N.A	0	2	PREDICTED: high mobility group protein B2 isoform X1
P47955	Rplp1	N.A	N.A	0	2	60S acidic ribosomal protein P1
Q60668	Hnrnpd Auf1 Hnrpd	N.A	N.A	0	1	heterogeneous nuclear ribonucleoprotein D0 isoform d
Q9D517	Agpat3 Lpaat3	N.A	N.A	0	1	1-acyl-sn-glycerol-3-phosphate acyltransferase gamma
O35841	Api5	N.A	N.A	0	2	apoptosis inhibitor 5
P63001	Rac1	N.A	N.A	0	2	ras-related C3 botulinum toxin substrate 1 precursor
Q9CQZ5	Ndufa6	N.A	N.A	0	1	NADH dehydrogenase [ubiquinone] 1 alpha subcomplex subunit 6
Q99LC5	Etfa	N.A	N.A	0	2	electron transfer flavoprotein subunit alpha, mitochondrial
P21614	Gc	N.A	N.A	0	1	vitamin D-binding protein precursor
Q8VBT0	Tmx1 Txndc Txndc1	N.A	N.A	0	2	thioredoxin-related transmembrane protein 1 precursor
Q5M8N4	Sdr39u1	N.A	N.A	0	2	epimerase family protein SDR39U1
Q78XF5	Ostc	N.A	N.A	0	2	oligosaccharyltransferase complex subunit OSTC
O09111	Ndufb11 Np15	N.A	N.A	0	3	NADH dehydrogenase [ubiquinone] 1 beta subcomplex subunit 11, mitochondrial
P61967	Ap1s1 Ap19	N.A	N.A	0	6	AP-1 complex subunit sigma-1A
Q9CZR8	Tsfm	N.A	N.A	0	1	elongation factor Ts, mitochondrial precursor
P84104	Srsf3 Sfrs3 Srp20 X16	N.A	N.A	0	2	serine/arginine-rich splicing factor 3
Q925N0	Sfxn5	N.A	N.A	0	3	sideroflexin-5
O35609	Scamp3	N.A	N.A	0	2	secretory carrier-associated membrane protein 3
Q60936	Coq8a Adck3 Cabc1	N.A	N.A	0	2	chaperone activity of bc1 complex-like, mitochondrial
Q9DCF9	Ssr3	N.A	N.A	0	2	translocon-associated protein subunit gamma
Q921L3	Tmco1	N.A	N.A	0	6	transmembrane and coiled-coil domain-containing protein 1 precursor
Q61081	Cdc37	N.A	N.A	0	3	hsp90 co-chaperone Cdc37
Q9CQC9	Sar1b Sara1b Sara2	N.A	N.A	0	2	GTP-binding protein SAR1b
P0C0A3	Chmp6	N.A	N.A	0	3	charged multivesicular body protein 6
Q9CQF9	Pcyox1 Kiaa0908	N.A	N.A	0	4	prenylcysteine oxidase precursor
P62071	Rras2	N.A	N.A	0	2	ras-related protein R-Ras2 precursor
O55131	Sept7 Cdc10	N.A	N.A	0	2	septin-7 isoform 2
O54950	Prkag1 Prkaac	N.A	N.A	0	2	5'-AMP-activated protein kinase subunit gamma-1
Q924X2	Cpt1b	N.A	N.A	0	2	carnitine O-palmitoyltransferase 1, muscle isoform
Q6P4T2	Snrnp200 Kiaa0788	N.A	N.A	0	2	U5 small nuclear ribonucleoprotein 200 kDa helicase
P97823	Lypla1 Apt1 Pla1a	N.A	N.A	0	2	acyl-protein thioesterase 1
Q8BL97	Srsf7 Sfrs7	N.A	N.A	0	2	serine/arginine-rich splicing factor 7 isoform 4
Q63844	Mapk3 Erk1 Prkm3	N.A	N.A	0	5	mitogen-activated protein kinase 3
Q8VHX6	Flnc Abpl Fln2	N.A	N.A	0	4	filamin-C
Q66GT5	Ptpmt1 Plip	N.A	N.A	0	4	phosphatidylglycerophosphatase and protein-tyrosine phosphatase 1
Q9CR68	Uqcrfs1	N.A	N.A	0	2	cytochrome b-c1 complex subunit Rieske, mitochondrial
Q9ER00	Stx12	N.A	N.A	0	2	syntaxin-12
Q9CQR4	Acot13 Them2	N.A	N.A	0	1	acyl-coenzyme A thioesterase 13
Q9CQP2	Trappc2 Sedl	N.A	N.A	0	1	uncharacterized protein LOC66050
Q8BG32	Psmd11	N.A	N.A	0	1	26S proteasome non-ATPase regulatory subunit 11
P23492	Pnp Np Pnp1	N.A	N.A	0	1	purine nucleoside phosphorylase
Q3TDN2	Faf2 Kiaa0887 Ubxd8	N.A	N.A	0	4	FAS-associated factor 2
Q5HZI9	Slc25a51 Mcart1	N.A	N.A	0	6	PREDICTED: solute carrier family 25 member 51 isoform X1
Q62448	Eif4g2 Nat1	N.A	N.A	0	1	eukaryotic translation initiation factor 4 gamma 2 isoform 2
Q9Z1X4	Ilf3	N.A	N.A	0	4	interleukin enhancer-binding factor 3 isoform 3
P97470	Ppp4c Ppp4 Ppx	N.A	N.A	0	2	serine/threonine-protein phosphatase 4 catalytic subunit
P29341	Pabpc1 Pabp1	N.A	N.A	0	2	PREDICTED: polyadenylate-binding protein 1 isoform X1
P97429	Anxa4 Anx4	N.A	N.A	0	4	annexin A4
Q922B1	Macrod1 Lrp16	N.A	N.A	0	4	O-acetyl-ADP-ribose deacetylase MACROD1
P31254	Uba1y Sby Ube1ay Ube1y Ube1y1	N.A	N.A	0	1	PREDICTED: ubiquitin-like modifier-activating enzyme 1 Y isoform X1
P70697	Urod	N.A	N.A	0	2	uroporphyrinogen decarboxylase
O89023	Tpp1 Cln2	N.A	N.A	0	2	tripeptidyl-peptidase 1 precursor
Q7TNV0	Dek	N.A	N.A	0	1	protein DEK
P28738	Kif5c Nkhc2	N.A	N.A	0	2	kinesin heavy chain isoform 5C
Q8BMK4	Ckap4	N.A	N.A	0	1	cytoskeleton-associated protein 4
Q91VM5	Rbmxl1 Rbmxrt	N.A	N.A	0	4	RNA binding motif protein, X-linked-like-1
Q9WV02	Rbmx Hnrnpg Hnrpg Rbmxp1 Rbmxrt	N.A	N.A	0	4	RNA-binding motif protein, X chromosome
P61027	Rab10	N.A	N.A	0	2	ras-related protein Rab-10
Q6Q477	Atp2b4	N.A	N.A	0	1	plasma membrane calcium-transporting ATPase 4 isoform a
P03921	Mtnd5 mt-Nd5 Nd5	N.A	N.A	0	2	NADH dehydrogenase subunit 5 (mitochondrion)
Q99KU0	Vmp1 Tmem49	N.A	N.A	0	2	vacuole membrane protein 1
Q9JK42	Pdk2	N.A	N.A	0	2	pyruvate dehydrogenase kinase, isoenzyme 2
P55258	Rab8a Mel Rab8	N.A	N.A	0	2	ras-related protein Rab-8A
Q9QWR8	Naga	N.A	N.A	0	2	alpha-N-acetylgalactosaminidase precursor
Q9QZB7	Actr10 Act11 Actr11 Arp11	N.A	N.A	0	1	actin-related protein 10
Q91W90	Txndc5 Tlp46	N.A	N.A	0	1	thioredoxin domain-containing protein 5 isoform 2
P47934	Crat	N.A	N.A	0	1	carnitine O-acetyltransferase
Q8K3W0	Babam2 Bre	N.A	N.A	0	2	BRCA1-A complex subunit BRE isoform II
P59279	Rab2b	N.A	N.A	0	2	ras-related protein Rab-2B
Q9Z2H5	Epb41l1 Epb4 Epb4.1l1 Kiaa0338	N.A	N.A	0	6	band 4.1-like protein 1 isoform e
O35857	Timm44 Mimt44 Tim44	N.A	N.A	0	2	mitochondrial import inner membrane translocase subunit TIM44
Q9D2G2	Dlst	N.A	N.A	0	2	dihydrolipoyllysine-residue succinyltransferase component of 2-oxoglutarate dehydrogenase complex, mitochondrial
Q9CR67	Tmem33 Db83	N.A	N.A	0	4	transmembrane protein 33 isoform 2
P58281	Opa1	N.A	N.A	0	1	dynamin-like 120 kDa protein, mitochondrial isoform 2 precursor
Q8VCH8	Ubxn4 Ubxd2 Ubxdc1	N.A	N.A	0	2	UBX domain-containing protein 4
Q3TW96	Uap1l1	N.A	N.A	0	2	UDP-N-acetylhexosamine pyrophosphorylase-like protein 1
Q9DCM0	Ethe1 Hsco	N.A	N.A	0	1	persulfide dioxygenase ETHE1, mitochondrial precursor
Q922V4	Plrg1	N.A	N.A	0	1	pleiotropic regulator 1
P33175	Kif5a Kiaa4086 Kif5 Nkhc1	N.A	N.A	0	2	kinesin heavy chain isoform 5A
Q99J99	Mpst	N.A	N.A	0	2	3-mercaptopyruvate sulfurtransferase
Q8JZN5	Acad9	N.A	N.A	0	2	acyl-CoA dehydrogenase family member 9, mitochondrial
Q3V0K9	Pls1	N.A	N.A	0	2	PREDICTED: plastin-1 isoform X1
P00342	Ldhc Ldh-3 Ldh3	N.A	N.A	0	2	L-lactate dehydrogenase C chain
Q8C0L0	Tmx4 D2Bwg1356e Kiaa1162 Txndc13	N.A	N.A	0	1	thioredoxin-related transmembrane protein 4 precursor
P55264	Adk	N.A	N.A	0	2	adenosine kinase isoform 2
Q9D0R2	Tars	N.A	N.A	0	1	threonine--tRNA ligase, cytoplasmic
Q8BSY0	Asph Bah	N.A	N.A	0	2	aspartyl/asparaginyl beta-hydroxylase isoform 9
O35855	Bcat2 Bcatm Eca40	N.A	N.A	0	6	branched-chain-amino-acid aminotransferase, mitochondrial isoform 1 precursor
Q8CAY6	Acat2	N.A	N.A	0	2	acetyl-CoA acetyltransferase, cytosolic
Q99JW2	Acy1	N.A	N.A	0	1	aminoacylase-1
Q60766	Irgm1 Ifi1 Iigp3 Irgm	N.A	N.A	0	2	immunity-related GTPase family M protein 1
Q9Z2E1	Mbd2	N.A	N.A	0	1	methyl-CpG-binding domain protein 2
Q8BK72	Mrps27	N.A	N.A	0	1	28S ribosomal protein S27, mitochondrial
Q7TMB8	Cyfip1 Kiaa0068 Shyc Sra1	N.A	N.A	0	2	cytoplasmic FMR1-interacting protein 1 isoform b
Q8VE37	Rcc1 Chc1	N.A	N.A	0	2	regulator of chromosome condensation isoform 2
P46935	Nedd4 Kiaa0093 Nedd-4 Nedd4-1 Nedd4a	N.A	N.A	0	2	E3 ubiquitin-protein ligase NEDD4
Q9QYR9	Acot2 Mte1	N.A	N.A	0	2	acyl-coenzyme A thioesterase 2, mitochondrial precursor
P04919	Slc4a1 Ae1	N.A	N.A	0	2	band 3 anion transport protein
Q08857	Cd36	N.A	N.A	0	5	platelet glycoprotein 4
Q9ES97	Rtn3	N.A	N.A	0	1	reticulon-3 isoform 4
Q8CIM7	Cyp2d26 Cyp2d-26	N.A	N.A	0	2	cytochrome P450 2D26
E9PZQ0	Ryr1	N.A	N.A	0	1	ryanodine receptor 1
Q61543	Glg1 Esl1 Mg160 Selel	N.A	N.A	0	2	Golgi apparatus protein 1 precursor
Q5SQX6	Cyfip2 Kiaa1168 Pir121	N.A	N.A	0	2	cytoplasmic FMR1-interacting protein 2
Q5SSZ5	Tns3 Tens1	N.A	N.A	0	3	PREDICTED: tensin-3 isoform X1
Q01405	Sec23a Sec23 Sec23r	N.A	N.A	0	2	protein transport protein Sec23A
Q6DIC0	Smarca2 Baf190b Brm Snf2a Snf2l2	N.A	N.A	0	1	probable global transcription activator SNF2L2 isoform 1
A2AN08	Ubr4 Kiaa0462 Zubr1	N.A	N.A	0	1	E3 ubiquitin-protein ligase UBR4
Q9QXL2	Kif21a Kiaa1708	N.A	N.A	0	2	kinesin-like protein KIF21A isoform 4
P99028	Uqcrh	N.A	N.A	0	2	cytochrome b-c1 complex subunit 6, mitochondrial
Q9CQC7	Ndufb4	N.A	N.A	0	4	PREDICTED: NADH dehydrogenase [ubiquinone] 1 beta subcomplex subunit 4
Q8R1I1	Uqcr10	N.A	N.A	0	4	cytochrome b-c1 complex subunit 9
O54962	Banf1 Baf Bcrp1 L2bp1	N.A	N.A	0	4	barrier-to-autointegration factor
Q9CZ83	Mrpl55	N.A	N.A	0	6	39S ribosomal protein L55, mitochondrial isoform 2 precursor
Q9CPX8	Uqcr11 Uqcr	N.A	N.A	0	2	cytochrome b-c1 complex subunit 10
Q78IK2	Atp5md Dapit Usmg5	N.A	N.A	0	2	up-regulated during skeletal muscle growth protein 5
P35545	Fau	N.A	N.A	0	4	40S ribosomal protein S30 precursor
Q04646	Fxyd2 Atp1c Atp1g1	N.A	N.A	0	2	sodium/potassium-transporting ATPase subunit gamma isoform b
Q9CR64	Tmem167a Tmem167	N.A	N.A	0	2	protein kish-A precursor
Q9D1I6	Mrpl14	N.A	N.A	0	4	PREDICTED: 39S ribosomal protein L14, mitochondrial isoform X1
P49962	Srp9	N.A	N.A	0	2	signal recognition particle 9 kDa protein
P58059	Mrps21 Rpms21	N.A	N.A	0	2	28S ribosomal protein S21, mitochondrial
P17095	Hmga1 Hmgi Hmgiy	N.A	N.A	0	2	high mobility group protein HMG-I/HMG-Y isoform 2
P40630	Tfam Hmgts	N.A	N.A	0	5	transcription factor A, mitochondrial precursor
P61022	Chp1 Chp Sid470	N.A	N.A	0	4	calcineurin B homologous protein 1
P62892	Rpl39	N.A	N.A	0	1	60S ribosomal protein L39
Q9CQN6	Tmem14c	N.A	N.A	0	2	PREDICTED: transmembrane protein 14C isoform X2
Q9CPP6	Ndufa5	N.A	N.A	0	2	NADH dehydrogenase [ubiquinone] 1 alpha subcomplex subunit 5
Q9CQA6	Chchd1 Mrps37	N.A	N.A	0	2	coiled-coil-helix-coiled-coil-helix domain-containing protein 1
Q8R404	Mic13 Qil1	N.A	N.A	0	2	protein QIL1 precursor
Q91XE8	Tmem205	N.A	N.A	0	3	transmembrane protein 205 isoform 2
P0CW02	Ly6c1	N.A	N.A	0	2	lymphocyte antigen 6C1 isoform 1 precursor
P0CW03	Ly6c2 Ly6c	N.A	N.A	0	2	lymphocyte antigen 6C2 precursor
Q8K273	Mmgt1 Emc5 Tmem32	N.A	N.A	0	2	membrane magnesium transporter 1 precursor
Q80ZS3	Mrps26	N.A	N.A	0	3	28S ribosomal protein S26, mitochondrial precursor
B1AR13	Cisd3 Mel-13 Mel13	N.A	N.A	0	2	CDGSH iron-sulfur domain-containing protein 3, mitochondrial precursor
P61028	Rab8b	N.A	N.A	0	3	ras-related protein Rab-8B
Q8C6B9	Rps19bp1 Aros	N.A	N.A	0	2	active regulator of SIRT1
Q9D939	Sult1c2 Sult1c1	N.A	N.A	0	4	sulfotransferase 1C2
Q9D6K8	Fundc2 Hcbp6	N.A	N.A	0	2	FUN14 domain-containing protein 2
Q9D1L0	Chchd2	N.A	N.A	0	2	coiled-coil-helix-coiled-coil-helix domain-containing protein 2, mitochondrial precursor
Q9D903	Ebna1bp2 Ebp2	N.A	N.A	0	4	probable rRNA-processing protein EBP2
Q3U6N9		N.A	N.A	0	2	UPF0488 protein C8orf33 homolog
Q9D7N6	Mrpl30	N.A	N.A	0	2	39S ribosomal protein L30, mitochondrial precursor
Q9DD20	Mettl7b	N.A	N.A	0	3	methyltransferase-like protein 7B precursor
Q99L28	Rsl24d1	N.A	N.A	0	2	probable ribosome biogenesis protein RLP24
Q9CR20	Ier3ip1	N.A	N.A	0	1	immediate early response 3-interacting protein 1 precursor
Q8K2Y3	Eva1b Fam176b	N.A	N.A	0	2	protein eva-1 homolog B
Q9CQV5	Mrps24	N.A	N.A	0	2	28S ribosomal protein S24, mitochondrial precursor
Q6ZWU9	Rps27	N.A	N.A	0	1	40S ribosomal protein S27
Q9CZB0	Sdhc	N.A	N.A	0	2	succinate dehydrogenase cytochrome b560 subunit, mitochondrial precursor
Q62186	Ssr4	N.A	N.A	0	2	translocon-associated protein subunit delta isoform 2 precursor
Q9D1H6	Ndufaf4 Hrpap20	N.A	N.A	0	2	NADH dehydrogenase [ubiquinone] 1 alpha subcomplex assembly factor 4
P21844	Cma1 Mcpt5	N.A	N.A	0	3	chymase precursor
P62331	Arf6	N.A	N.A	0	2	ADP-ribosylation factor 6
P30677	Gna14 Gna-14	N.A	N.A	0	4	guanine nucleotide-binding protein subunit alpha-14
P40336	Vps26a Vps26	N.A	N.A	0	4	vacuolar protein sorting-associated protein 26A isoform a
P21278	Gna11 Gna-11	N.A	N.A	0	4	guanine nucleotide-binding protein subunit alpha-11
Q6ZWQ7	Spcs3	N.A	N.A	0	2	signal peptidase complex subunit 3
P00375	Dhfr	N.A	N.A	0	2	dihydrofolate reductase
Q9DCI9	Mrpl32 Heg1	N.A	N.A	0	2	39S ribosomal protein L32, mitochondrial
Q6TCG2	Paqr9	N.A	N.A	0	4	progestin and adipoQ receptor family member 9
Q9DCX8	Iyd Dehal1	N.A	N.A	0	3	iodotyrosine dehalogenase 1 precursor
P42925	Pxmp2 Pmp22	N.A	N.A	0	2	peroxisomal membrane protein 2
P50543	S100a11 S100c	N.A	N.A	0	1	protein S100-A11
Q8BYB9	Poglut1 Clp46 Ktelc1	N.A	N.A	0	4	protein O-glucosyltransferase 1 isoform 1 precursor
Q9CQJ6	Denr	N.A	N.A	0	2	density-regulated protein
O35988	Sdc4	N.A	N.A	0	2	syndecan-4 precursor
Q8VCG4	C8g	N.A	N.A	0	2	complement component C8 gamma chain isoform 1 precursor
Q99L43	Cds2	N.A	N.A	0	4	phosphatidate cytidylyltransferase 2 isoform a
Q8VDS8	Stx18	N.A	N.A	0	3	syntaxin-18 isoform 2
Q9JIY7	Nat8 Cml4	N.A	N.A	0	2	PREDICTED: N-acetyltransferase 8 isoform X1
Q9D379	Ephx1	N.A	N.A	0	4	epoxide hydrolase 1 precursor
Q8BXZ1	Tmx3 Kiaa1830 Txndc10	N.A	N.A	0	4	protein disulfide-isomerase TMX3 precursor
Q91YR1	Twf1 Ptk9	N.A	N.A	0	3	twinfilin-1
Q8VE10	Naa40 Nat11 Patt1	N.A	N.A	0	2	N-alpha-acetyltransferase 40
Q9JMF7	Dolpp1	N.A	N.A	0	2	PREDICTED: dolichyldiphosphatase 1 isoform X1
Q9WTP6	Ak2	N.A	N.A	0	2	adenylate kinase 2, mitochondrial isoform b
Q8BJU2	Tspan9 Net5	N.A	N.A	0	2	PREDICTED: tetraspanin-9 isoform X1
Q3THF9	Coq10b	N.A	N.A	0	2	coenzyme Q-binding protein COQ10 homolog B, mitochondrial isoform 2
Q61133	Gstt2	N.A	N.A	0	2	glutathione S-transferase theta-2
Q9Z211	Pex11a	N.A	N.A	0	2	peroxisomal membrane protein 11A
Q9DCS3	Mecr Nrbf1	N.A	N.A	0	3	trans-2-enoyl-CoA reductase, mitochondrial precursor
Q99M04	Lias Lip1	N.A	N.A	0	3	lipoyl synthase, mitochondrial precursor
Q9QYB1	Clic4	N.A	N.A	0	2	chloride intracellular channel protein 4
Q8BXV2	Bri3bp	N.A	N.A	0	2	BRI3-binding protein precursor
P09926	Surf2 Surf-2	N.A	N.A	0	2	surfeit locus protein 2
Q9QZ73	Dcun1d1 Dcun1l1 Rp42 Tes3	N.A	N.A	0	2	DCN1-like protein 1 isoform 1
Q791T5	Mtch1	N.A	N.A	0	3	PREDICTED: mitochondrial carrier homolog 1 isoform X2
Q9D945	Llph	N.A	N.A	0	1	protein LLP homolog
P05533	Ly6a Ly6	N.A	N.A	0	1	lymphocyte antigen 6A-2/6E-1 precursor
Q9DBL7	Coasy Ukr1	N.A	N.A	0	2	PREDICTED: bifunctional coenzyme A synthase isoform X3
Q9CWT6	Ddx28	N.A	N.A	0	4	probable ATP-dependent RNA helicase DDX28
Q64676	Ugt8 Cgt Ugt4 Ugt8a	N.A	N.A	0	4	2-hydroxyacylsphingosine 1-beta-galactosyltransferase precursor
Q5RL79	Krtcap2	N.A	N.A	0	1	keratinocyte-associated protein 2
O09172	Gclm Glclr	N.A	N.A	0	2	glutamate--cysteine ligase regulatory subunit
Q9JHW2	Nit2 D16Ertd502e	N.A	N.A	0	2	omega-amidase NIT2
Q61207	Psap Sgp1	N.A	N.A	0	4	prosaposin isoform E preproprotein
Q8BK48	Ces2e Ces5	N.A	N.A	0	4	pyrethroid hydrolase Ces2e precursor
P45878	Fkbp2 Fkbp13	N.A	N.A	0	1	PREDICTED: peptidyl-prolyl cis-trans isomerase FKBP2 isoform X1
P62743	Ap2s1 Ap17 Claps2	N.A	N.A	0	1	AP-2 complex subunit sigma
P61255	Rpl26	N.A	N.A	0	1	60S ribosomal protein L26
Q8BQN6	Znf146 Ozf Zfp146	N.A	N.A	0	2	PREDICTED: zinc finger protein OZF isoform X1
Q9DCU6	Mrpl4 MNCb-3848	N.A	N.A	0	2	39S ribosomal protein L4, mitochondrial
Q9CPR5	Mrpl15	N.A	N.A	0	2	39S ribosomal protein L15, mitochondrial isoform 2 precursor
P09925	Surf1 Surf-1	N.A	N.A	0	2	surfeit locus protein 1 isoform 2
O70579	Slc25a17 Pmp34 Pmp35	N.A	N.A	0	2	peroxisomal membrane protein PMP34
Q8JZU2	Slc25a1	N.A	N.A	0	2	tricarboxylate transport protein, mitochondrial
Q64012	Raly Merc	N.A	N.A	0	2	RNA-binding protein Raly short isoform
Q8BJ90	Znf771 Zfp771	N.A	N.A	0	2	zinc finger protein 771
Q8R0Y8	Slc25a42	N.A	N.A	0	2	mitochondrial coenzyme A transporter SLC25A42
Q8BJZ4	Mrps35	N.A	N.A	0	2	28S ribosomal protein S35, mitochondrial
P47915	Rpl29 Rpl43	N.A	N.A	0	1	PREDICTED: 60S ribosomal protein L29
Q9CRC0	Vkorc1	N.A	N.A	0	1	vitamin K epoxide reductase complex subunit 1 precursor
O09005	Degs1 Degs Des1 Mdes	N.A	N.A	0	2	sphingolipid delta(4)-desaturase DES1
Q99N23	Ca15 Car15	N.A	N.A	0	2	carbonic anhydrase 15 precursor
Q9ERN0	Scamp2	N.A	N.A	0	2	secretory carrier-associated membrane protein 2
Q91VM9	Ppa2	N.A	N.A	0	2	inorganic pyrophosphatase 2, mitochondrial isoform 2 precursor
Q91XC9	Pex16	N.A	N.A	0	2	peroxisomal biogenesis factor 16
Q8BK63	Csnk1a1	N.A	N.A	0	2	PREDICTED: casein kinase I isoform alpha isoform X7
Q9WV85	Nme3	N.A	N.A	0	1	nucleoside diphosphate kinase 3 precursor
P59481	Lman2l Vipl	N.A	N.A	0	2	VIP36-like protein precursor
Q9CXZ1	Ndufs4	N.A	N.A	0	1	NADH dehydrogenase [ubiquinone] iron-sulfur protein 4, mitochondrial
Q8CI85	Ca12 Car12	N.A	N.A	0	2	carbonic anhydrase 12 precursor
Q924L1	Letmd1 Mccr	N.A	N.A	0	2	PREDICTED: LETM1 domain-containing protein 1 isoform X3
Q9R1J0	Nsdhl	N.A	N.A	0	2	sterol-4-alpha-carboxylate 3-dehydrogenase, decarboxylating
Q9CYH6	Rrs1 Rrr MNCb-2643	N.A	N.A	0	2	ribosome biogenesis regulatory protein homolog
Q61694	Hsd3b5	N.A	N.A	0	2	3 beta-hydroxysteroid dehydrogenase type 5
Q9D938	Tmem160	N.A	N.A	0	1	transmembrane protein 160
P27601	Gna13 Gna-13	N.A	N.A	0	2	guanine nucleotide-binding protein subunit alpha-13
Q07813	Bax	N.A	N.A	0	1	apoptosis regulator BAX
Q8C172	Cers6 Lass6	N.A	N.A	0	2	ceramide synthase 6
Q9CQU3	Rer1	N.A	N.A	0	1	PREDICTED: protein RER1 isoform X1
Q76KJ5	Cd3eap Ase1 Paf49	N.A	N.A	0	2	DNA-directed RNA polymerase I subunit RPA34
Q9D1Q6	Erp44 Kiaa0573 Txndc4	N.A	N.A	0	2	endoplasmic reticulum resident protein 44 precursor
Q9DCT8	Crip2 Crp2 Hlp	N.A	N.A	0	1	cysteine-rich protein 2
Q91XU3	Pip4k2c Pip5k2c	N.A	N.A	0	2	phosphatidylinositol 5-phosphate 4-kinase type-2 gamma
P39876	Timp3 Sun Timp-3	N.A	N.A	0	1	metalloproteinase inhibitor 3 precursor
Q9D964	Gatm	N.A	N.A	0	2	glycine amidinotransferase, mitochondrial precursor
P30412	Ppic Cypc	N.A	N.A	0	1	peptidyl-prolyl cis-trans isomerase C precursor
Q9JJW0	Pxmp4 Pmp24	N.A	N.A	0	1	peroxisomal membrane protein 4
Q09324	Gcnt1	N.A	N.A	0	2	beta-1,3-galactosyl-O-glycosyl-glycoprotein beta-1,6-N-acetylglucosaminyltransferase
Q9D1N9	Mrpl21 D9Wsu149	N.A	N.A	0	1	39S ribosomal protein L21, mitochondrial
Q8VEG0	Ccdc71	N.A	N.A	0	2	coiled-coil domain-containing protein 71
Q9CWG8	Ndufaf7	N.A	N.A	0	2	NADH dehydrogenase [ubiquinone] complex I, assembly factor 7 precursor
Q9R0X4	Acot9 Acate2	N.A	N.A	0	2	acyl-coenzyme A thioesterase 9, mitochondrial
Q8BGN3	Enpp6	N.A	N.A	0	2	ectonucleotide pyrophosphatase/phosphodiesterase family member 6 precursor
Q9WUR9	Ak4 Ak-4 Ak3b Ak3l1	N.A	N.A	0	1	adenylate kinase 4, mitochondrial
O54784	Dapk3 Zipk	N.A	N.A	0	2	PREDICTED: death-associated protein kinase 3 isoform X1
Q8VDC0	Lars2	N.A	N.A	0	4	probable leucine--tRNA ligase, mitochondrial
O55222	Ilk	N.A	N.A	0	2	integrin-linked protein kinase
Q8R1V4	Tmed4 Ers25	N.A	N.A	0	1	transmembrane emp24 domain-containing protein 4 precursor
E0CYR6	Nat8f7	N.A	N.A	0	1	PREDICTED: camello-like 3-like isoform X1
Q9D8W5	Psmd12	N.A	N.A	0	2	26S proteasome non-ATPase regulatory subunit 12
Q8VCZ9	Prodh2 Hypdh	N.A	N.A	0	2	probable proline dehydrogenase 2
Q9JJN5	Cpn1	N.A	N.A	0	2	carboxypeptidase N catalytic chain precursor
Q8BKE6	Cyp20a1	N.A	N.A	0	2	cytochrome P450 20A1
Q99L90	Mcrs1 Msp58	N.A	N.A	0	2	microspherule protein 1 isoform 2
Q91YP0	L2hgdh	N.A	N.A	0	2	L-2-hydroxyglutarate dehydrogenase, mitochondrial precursor
Q8R0N6	Adhfe1	N.A	N.A	0	2	PREDICTED: hydroxyacid-oxoacid transhydrogenase, mitochondrial isoform X2
Q91W34		N.A	N.A	0	2	RUS1 family protein C16orf58 homolog
Q8R3G9	Tspan8	N.A	N.A	0	1	PREDICTED: tetraspanin-8 isoform X1
Q8BNI4	Derl2 Der2 Flana	N.A	N.A	0	1	derlin-2 isoform b
Q9D0I8	Mrto4 Mrt4	N.A	N.A	0	1	mRNA turnover protein 4 homolog isoform 2
Q9CQF4		N.A	N.A	0	1	uncharacterized protein C6orf203 homolog
Q6PD03	Ppp2r5a	N.A	N.A	0	2	serine/threonine-protein phosphatase 2A 56 kDa regulatory subunit alpha isoform
Q91V01	Lpcat3 Grcc3f Mboat5 Oact5	N.A	N.A	0	2	lysophospholipid acyltransferase 5
O35130	Emg1 C2f Grcc2f	N.A	N.A	0	1	ribosomal RNA small subunit methyltransferase NEP1
Q5SUF2	Luc7l3 Crop	N.A	N.A	0	2	PREDICTED: luc7-like protein 3 isoform X2
P11034	Mcpt1	N.A	N.A	0	1	mast cell protease 1 precursor
Q9Z2A7	Dgat1 Dgat	N.A	N.A	0	2	diacylglycerol O-acyltransferase 1
P24457	Cyp2d11 Cyp2d-11	N.A	N.A	0	2	cytochrome P450 2D11
P24456	Cyp2d10 Cyp2d-10	N.A	N.A	0	2	cytochrome P450 2D10
Q99KK1	Reep3 D10Ucla1	N.A	N.A	0	1	receptor expression-enhancing protein 3 isoform 2
Q9D7Z3	Nol7 MNCb-1192	N.A	N.A	0	1	nucleolar protein 7
P35846	Folr1 Fbp1 Folbp1	N.A	N.A	0	1	folate receptor alpha precursor
Q6DVA0	Lemd2 Lem2	N.A	N.A	0	2	LEM domain-containing protein 2
P41438	Slc19a1	N.A	N.A	0	2	folate transporter 1
Q9D1B9	Mrpl28	N.A	N.A	0	1	39S ribosomal protein L28, mitochondrial
Q64008	Rab34 Rab39 Rah Rah1	N.A	N.A	0	1	ras-related protein Rab-34
Q99J23	Ghdc D11lgp1e Lgp1	N.A	N.A	0	2	GH3 domain-containing protein precursor
Q9ESB3	Hrg	N.A	N.A	0	2	histidine-rich glycoprotein precursor
Q3TAS6	Emc10 Hsm1 Inm02	N.A	N.A	0	1	ER membrane protein complex subunit 10 precursor
P23249	Mov10 Gb110	N.A	N.A	0	4	putative helicase MOV-10 isoform b
Q99LI2	Clcc1	N.A	N.A	0	2	chloride channel CLIC-like protein 1 isoform 2 precursor
Q61749	Eif2b4 Eif2b Eif2bd Jgr1a	N.A	N.A	0	2	translation initiation factor eIF-2B subunit delta isoform 2
P32020	Scp2 Scp-2	N.A	N.A	0	2	non-specific lipid-transfer protein
Q64176	Ces1e Es22	N.A	N.A	0	2	carboxylesterase 1E precursor
Q8VCC2	Ces1 Ces1g	N.A	N.A	0	2	liver carboxylesterase 1 precursor
Q8K0H1	Slc47a1 Mate1	N.A	N.A	0	2	PREDICTED: multidrug and toxin extrusion protein 1 isoform X2
Q05CL8	Larp7 D3Wsu161e	N.A	N.A	0	2	la-related protein 7
Q9JLT2	Treh	N.A	N.A	0	2	trehalase isoform 1 precursor
Q80W40	Acsm4 Omacs	N.A	N.A	0	2	acyl-coenzyme A synthetase ACSM4, mitochondrial precursor
Q8BX57	Pxk	N.A	N.A	0	2	PREDICTED: PX domain-containing protein kinase-like protein isoform X1
Q9JHW4	Eefsec Selb	N.A	N.A	0	2	selenocysteine-specific elongation factor
P50172	Hsd11b1 Hsd11	N.A	N.A	0	1	corticosteroid 11-beta-dehydrogenase isozyme 1
Q9EQ61	Pes1 Pes	N.A	N.A	0	2	pescadillo homolog
Q8R2N1	Aqp3	N.A	N.A	0	1	aquaporin-3
Q9Z0E6	Gbp2	N.A	N.A	0	2	interferon-induced guanylate-binding protein 2
Q8BH35	C8b	N.A	N.A	0	2	complement component C8 beta chain precursor
Q91WT8	Rbm47	N.A	N.A	0	2	RNA-binding protein 47 isoform b
Q9D710	Tmx2 Txndc14	N.A	N.A	0	1	thioredoxin-related transmembrane protein 2 isoform b
Q8BTW9	Pak4 Kiaa1142	N.A	N.A	0	2	serine/threonine-protein kinase PAK 4
Q8BJ64	Chdh	N.A	N.A	0	2	choline dehydrogenase, mitochondrial
Q8CCS6	Pabpn1 Pab2 Pabp2	N.A	N.A	0	1	polyadenylate-binding protein 2
O09118	Ntn1	N.A	N.A	0	2	netrin-1 precursor
P49452	Cenpc Cenpc1	N.A	N.A	0	3	centromere protein C
Q99LC8	Eif2b1	N.A	N.A	0	1	translation initiation factor eIF-2B subunit alpha
Q9D0L7	Armc10	N.A	N.A	0	1	armadillo repeat-containing protein 10
O88531	Ppt1 Cln1 Ppt	N.A	N.A	0	1	palmitoyl-protein thioesterase 1 precursor
Q9JMH6	Txnrd1 Trxr1	N.A	N.A	0	2	thioredoxin reductase 1, cytoplasmic isoform 2
Q5SVQ0	Kat7 Hbo1 Myst2	N.A	N.A	0	2	histone acetyltransferase KAT7 isoform 3
Q8VCW8	Acsf2	N.A	N.A	0	2	acyl-CoA synthetase family member 2, mitochondrial precursor
Q80ZV0	Rnaseh2b Dleu8	N.A	N.A	0	1	ribonuclease H2 subunit B
Q8VDG5	Ppcs Coab	N.A	N.A	0	1	phosphopantothenate--cysteine ligase
Q8R3P0	Aspa	N.A	N.A	0	1	PREDICTED: aspartoacylase isoform X1
Q9Z2H7	Gipc2 Semcap2	N.A	N.A	0	1	PDZ domain-containing protein GIPC2
Q99LE6	Abcf2	N.A	N.A	0	2	ATP-binding cassette sub-family F member 2 isoform 2
Q91YM4	Tbrg4 Kiaa0948	N.A	N.A	0	2	protein TBRG4
O70252	Hmox2	N.A	N.A	0	1	heme oxygenase 2
Q9D136	Ogfod3	N.A	N.A	0	1	2-oxoglutarate and iron-dependent oxygenase domain-containing protein 3
O88451	Rdh7 Crad2	N.A	N.A	0	1	retinol dehydrogenase 7 precursor
Q9R092	Hsd17b6 Gm182 Hsd17b9 Rdh8	N.A	N.A	0	1	PREDICTED: 17-beta-hydroxysteroid dehydrogenase type 6 isoform X1
Q925N2	Sfxn2	N.A	N.A	0	1	sideroflexin-2
Q99J47	Dhrs7b Sdr32c1	N.A	N.A	0	1	dehydrogenase/reductase SDR family member 7B isoform 1
Q8BJH1	Zc2hc1a Fam164a	N.A	N.A	0	1	zinc finger C2HC domain-containing protein 1A
O70551	Srpk1	N.A	N.A	0	2	SRSF protein kinase 1
B1AUE5	Pex10	N.A	N.A	0	1	peroxisome biogenesis factor 10
Q8R1T4	Slc35a3	N.A	N.A	0	1	PREDICTED: UDP-N-acetylglucosamine transporter isoform X1
Q6X893	Slc44a1 Cd92 Cdw92 Ctl1	N.A	N.A	0	2	choline transporter-like protein 1 isoform A
Q7TMS5	Abcg2 Abcp Bcrp1	N.A	N.A	0	2	ATP-binding cassette sub-family G member 2
Q99L45	Eif2s2	N.A	N.A	0	1	eukaryotic translation initiation factor 2 subunit 2
Q9CY73	Mrpl44	N.A	N.A	0	1	39S ribosomal protein L44, mitochondrial precursor
O08582	Gtpbp1 Gtpbp	N.A	N.A	0	2	GTP-binding protein 1
Q99LB6	Mat2b	N.A	N.A	0	1	methionine adenosyltransferase 2 subunit beta isoform 2
Q99J94	Slco1a6 Oatp5 Slc21a13	N.A	N.A	0	2	PREDICTED: solute carrier organic anion transporter family member 1A6 isoform X1
Q91YY5	Slco1a5 Oatp1a5 Oatp3 Slc21a7	N.A	N.A	0	2	solute carrier organic anion transporter family member 1A5
Q9QXZ6	Slco1a1 Oatp1a1 Slc21a1	N.A	N.A	0	2	solute carrier organic anion transporter family member 1A1
Q6NZQ2	Ddx31	N.A	N.A	0	2	probable ATP-dependent RNA helicase DDX31
P18894	Dao Dao1	N.A	N.A	0	1	D-amino-acid oxidase isoform 1
P52795	Efnb1 Epl2 Eplg2 Lerk2 Stra1	N.A	N.A	0	1	ephrin-B1 precursor
O09110	Map2k3 Mkk3 Prkmk3	N.A	N.A	0	1	dual specificity mitogen-activated protein kinase kinase 3
Q91X78	Erlin1 Keo4 Spfh1	N.A	N.A	0	1	erlin-1
Q8C3X8	Lmf2 Tmem112b Tmem153	N.A	N.A	0	2	lipase maturation factor 2
Q8K0T2	Dync2li1 D2lic	N.A	N.A	0	1	cytoplasmic dynein 2 light intermediate chain 1
Q9CQN1	Trap1 Hsp75	N.A	N.A	0	2	heat shock protein 75 kDa, mitochondrial precursor
Q9CX56	Psmd8	N.A	N.A	0	1	26S proteasome non-ATPase regulatory subunit 8
Q8BY89	Slc44a2 Ctl2	N.A	N.A	0	2	choline transporter-like protein 2 isoform 1
Q9DBH5	Lman2	N.A	N.A	0	1	vesicular integral-membrane protein VIP36 precursor
Q99KV1	Dnajb11	N.A	N.A	0	1	dnaJ homolog subfamily B member 11 precursor
Q8BJS4	Sun2 Unc84b	N.A	N.A	0	2	SUN domain-containing protein 2 isoform 3
Q9Z2I0	Letm1	N.A	N.A	0	2	LETM1 and EF-hand domain-containing protein 1, mitochondrial precursor
Q9CZR2	Naalad2	N.A	N.A	0	2	N-acetylated-alpha-linked acidic dipeptidase 2
Q91YX5	Lpgat1 Fam34a	N.A	N.A	0	1	PREDICTED: acyl-CoA:lysophosphatidylglycerol acyltransferase 1 isoform X1
O35598	Adam10 Kuz Madm	N.A	N.A	0	2	disintegrin and metalloproteinase domain-containing protein 10 precursor
Q9QYC7	Ggcx	N.A	N.A	0	2	vitamin K-dependent gamma-carboxylase
Q9JM63	Kcnj10	N.A	N.A	0	1	PREDICTED: ATP-sensitive inward rectifier potassium channel 10 isoform X1
Q9D662	Sec23b	N.A	N.A	0	2	protein transport protein Sec23B isoform 1
Q61733	Mrps31 Imogn38	N.A	N.A	0	1	28S ribosomal protein S31, mitochondrial precursor
P49135	Ercc3 Xpb Xpbc	N.A	N.A	0	2	TFIIH basal transcription factor complex helicase XPB subunit
Q9ER88	Dap3 Mrps29	N.A	N.A	0	1	28S ribosomal protein S29, mitochondrial isoform 1
Q8C025	Chpt1 Cpt1 Dn4	N.A	N.A	0	1	cholinephosphotransferase 1 isoform 2
P17012	Zfx	N.A	N.A	0	2	zinc finger X-chromosomal protein
P43135	Nr2f2 Aporp1 Arp-1 Arp1 Tfcoup2	N.A	N.A	0	1	COUP transcription factor 2 isoform 1
O55137	Acot1 Cte1	N.A	N.A	0	1	acyl-coenzyme A thioesterase 1
O09043	Napsa Kdap Nap	N.A	N.A	0	1	napsin-A precursor
Q9CQC6	Bzw1	N.A	N.A	0	1	basic leucine zipper and W2 domain-containing protein 1
O70572	Smpd2	N.A	N.A	0	1	sphingomyelin phosphodiesterase 2
Q91WM2	Hdhd5 Cecr5	N.A	N.A	0	1	cat eye syndrome critical region protein 5 homolog precursor
Q60632	Nr2f1 Erbal3 Tfcoup1	N.A	N.A	0	1	COUP transcription factor 1
Q9CWR8	Dnmt3l	N.A	N.A	0	1	DNA (cytosine-5)-methyltransferase 3-like isoform 1
Q91YD6	Vill Villp	N.A	N.A	0	2	villin-like protein isoform 2
Q9QYR7	Acot3 Pte1a Pte2 Pte2a	N.A	N.A	0	1	acyl-coenzyme A thioesterase 3
Q91VC4	Plvap Pv1	N.A	N.A	0	1	plasmalemma vesicle-associated protein
Q5I2A0	Serpina3g Spi2A	N.A	N.A	0	1	serine protease inhibitor A3G
Q8VDX6	Rxylt1 Tmem5	N.A	N.A	0	1	transmembrane protein 5
Q8BVK9	Sp110 Ifi75 Ipr1	N.A	N.A	0	1	sp110 nuclear body protein
Q65CL1	Ctnna3 Catna3	N.A	N.A	0	2	catenin alpha-3 isoform 1
Q06890	Clu Apoj Msgp-2	N.A	N.A	0	1	PREDICTED: clusterin isoform X1
Q3UVK0	Ermp1 D19Wsu12e Fxna Kiaa1815	N.A	N.A	0	2	endoplasmic reticulum metallopeptidase 1
Q9ESV0	Ddx24	N.A	N.A	0	2	ATP-dependent RNA helicase DDX24 isoform 2
Q71RI9	Kyat3 Ccbl2 Kat3	N.A	N.A	0	1	PREDICTED: kynurenine--oxoglutarate transaminase 3 isoform X1
Q60634	Flot2 Esa1 M17s1	N.A	N.A	0	1	flotillin-2 isoform 2
Q9D666	Sun1 Unc84a	N.A	N.A	0	2	SUN domain-containing protein 1 isoform 5
Q9WU40	Lemd3 Man1	N.A	N.A	0	2	inner nuclear membrane protein Man1
Q91VJ4	Stk38 Ndr1	N.A	N.A	0	1	serine/threonine-protein kinase 38
Q91VV4	Dennd2d	N.A	N.A	0	1	DENN domain-containing protein 2D isoform 3
Q9JI13	Utp3 Crl1 Crlz1 Sas10	N.A	N.A	0	1	something about silencing protein 10
Q99LH2	Ptdss1 Pssa	N.A	N.A	0	1	phosphatidylserine synthase 1
P49698	Hnf4a Hnf-4 Hnf4 Nr2a1 Tcf14	N.A	N.A	0	1	PREDICTED: hepatocyte nuclear factor 4-alpha isoform X1
P29788	Vtn	N.A	N.A	0	1	vitronectin precursor
O08746	Matn2	N.A	N.A	0	2	PREDICTED: matrilin-2 isoform X1
O70279	Ess2 Dgcr14 Dgsi Es2 Es2el	N.A	N.A	0	1	protein DGCR14 isoform 2
Q9Z108	Stau1 Stau	N.A	N.A	0	1	double-stranded RNA-binding protein Staufen homolog 1 isoform 3
Q80XL1	Cblc Cbl3	N.A	N.A	0	1	E3 ubiquitin-protein ligase CBL-C isoform 1
Q9DBX6	Cyp2s1	N.A	N.A	0	1	cytochrome P450 2S1 precursor
Q9R0M4	Podxl Pclp1	N.A	N.A	0	1	podocalyxin precursor
Q8C165	Pm20d1	N.A	N.A	0	1	PREDICTED: probable carboxypeptidase PM20D1 isoform X1
Q99LM2	Cdk5rap3	N.A	N.A	0	1	CDK5 regulatory subunit-associated protein 3
P50586	Tub Rd5	N.A	N.A	0	1	tubby protein
O35728	Cyp4a14	N.A	N.A	0	1	cytochrome P450 4A14
Q80TJ7	Phf8 Kiaa1111	N.A	N.A	0	2	histone lysine demethylase PHF8 isoform a
Q0VBL1	Tigd2	N.A	N.A	0	1	tigger transposable element-derived protein 2
Q9JMC8	Epb41l4b Ehm2 Epb4.1l4b Lulu2	N.A	N.A	0	1	band 4.1-like protein 4B
O88909	Slc22a8 Oat3 Roct	N.A	N.A	0	1	PREDICTED: solute carrier family 22 member 8 isoform X1
E9Q634	Myo1e Myr3	N.A	N.A	0	2	unconventional myosin-Ie
Q9Z1Q2	Abhd16a Bat5 Ng26	N.A	N.A	0	1	abhydrolase domain-containing protein 16A
Q61508	Ecm1	N.A	N.A	0	1	extracellular matrix protein 1 isoform 1 precursor
P06683	C9	N.A	N.A	0	1	complement component C9 precursor
P35601	Rfc1 Ibf-1 Recc1	N.A	N.A	0	2	replication factor C subunit 1
Q9CZX0	Elp3	N.A	N.A	0	1	elongator complex protein 3 isoform 2
O88939	Zbtb7a Lrf Zbtb7	N.A	N.A	0	1	PREDICTED: zinc finger and BTB domain-containing protein 7A isoform X1
Q9DBB9	Cpn2	N.A	N.A	0	1	carboxypeptidase N subunit 2 precursor
Q8BGA8	Acsm5 Macs3	N.A	N.A	0	1	acyl-coenzyme A synthetase ACSM5, mitochondrial precursor
Q3URE1	Acsf3	N.A	N.A	0	1	PREDICTED: acyl-CoA synthetase family member 3, mitochondrial isoform X1
Q8R3Y8	Irf2bp1	N.A	N.A	0	1	interferon regulatory factor 2-binding protein 1
Q3UMB9	Washc4 Kiaa1033	N.A	N.A	0	2	WASH complex subunit 7
Q925I1	Atad3 Atad3a Kiaa1273	N.A	N.A	0	1	ATPase family AAA domain-containing protein 3
Q3US17	Znf48 Zfp48 Zfp553 Znf553	N.A	N.A	0	1	zinc finger protein 48
Q60770	Stxbp3 Stxbp3a Unc18c	N.A	N.A	0	1	syntaxin-binding protein 3
Q02956	Prkcz Pkcz	N.A	N.A	0	1	protein kinase C zeta type isoform a
Q8R4U6	Top1mt	N.A	N.A	0	1	DNA topoisomerase I, mitochondrial
Q8VHR5	Gatad2b	N.A	N.A	0	1	PREDICTED: transcriptional repressor p66-beta isoform X1
Q5SWY8	Slc5a10 Sglt5	N.A	N.A	0	1	sodium/glucose cotransporter 5
Q9EPE9	Atp13a1 Atp13a	N.A	N.A	0	2	manganese-transporting ATPase 13A1
Q91Y63	Slc13a3 Nadc3 Sdct2	N.A	N.A	0	1	solute carrier family 13 member 3
P22437	Ptgs1 Cox-1 Cox1	N.A	N.A	0	1	prostaglandin G/H synthase 1 precursor
P55012	Slc12a2 Nkcc1	N.A	N.A	0	2	solute carrier family 12 member 2
Q8BZX4	Srek1 Sfrs12 Srrp86	N.A	N.A	0	1	splicing regulatory glutamine/lysine-rich protein 1
Q8BYF6	Slc5a8 Smct Smct1	N.A	N.A	0	1	sodium-coupled monocarboxylate transporter 1
Q9JIA7	Sphk2	N.A	N.A	0	1	sphingosine kinase 2
Q8BU33	Ilvbl	N.A	N.A	0	1	PREDICTED: acetolactate synthase-like protein isoform X3
Q9JJ28	Flii Fli1 Fliih	N.A	N.A	0	2	protein flightless-1 homolog isoform 1
Q9DBG7	Srpra Srpr	N.A	N.A	0	1	signal recognition particle receptor subunit alpha
Q8R2Y2	Mcam Muc18	N.A	N.A	0	1	PREDICTED: cell surface glycoprotein MUC18 isoform X1
O88845	Akap10	N.A	N.A	0	1	A-kinase anchor protein 10, mitochondrial precursor
Q8K0Q5	Arhgap18	N.A	N.A	0	1	rho GTPase-activating protein 18
Q6P1B1	Xpnpep1	N.A	N.A	0	1	PREDICTED: xaa-Pro aminopeptidase 1 isoform X2
P97414	Kcnq1 Kcna9 Kvlqt1	N.A	N.A	0	1	potassium voltage-gated channel subfamily KQT member 1
P98192	Gnpat Dhapat	N.A	N.A	0	1	dihydroxyacetone phosphate acyltransferase
O35206	Col15a1	N.A	N.A	0	2	collagen alpha-1(XV) chain precursor
Q08879	Fbln1	N.A	N.A	0	1	fibulin-1 precursor
Q8VEF1	Gramd1a D7Bwg0611e Kiaa1533	N.A	N.A	0	1	GRAM domain-containing protein 1A
O88735	Map7 Mtap7	N.A	N.A	0	1	ensconsin isoform 1
Q3UV74	Itgb2l	N.A	N.A	0	1	integrin beta-2-like protein precursor
Q6PFY8	Trim45	N.A	N.A	0	1	tripartite motif-containing protein 45 isoform b
Q9CW79	Golga1	N.A	N.A	0	1	Golgin subfamily A member 1 isoform b
Q3U492	Kcp Crim2 Kcp1	N.A	N.A	0	2	kielin/chordin-like protein precursor
Q80YD1	Supv3l1 Suv3l1	N.A	N.A	0	1	ATP-dependent RNA helicase SUPV3L1, mitochondrial precursor
Q6ZPV2	Ino80 Inoc1 Kiaa1259	N.A	N.A	0	2	DNA helicase INO80
Q70UZ7	Vwa2 Amaco	N.A	N.A	0	1	von Willebrand factor A domain-containing protein 2 precursor
Q8BHL3	Tbc1d10b	N.A	N.A	0	1	TBC1 domain family member 10B
Q8JZQ2	Afg3l2	N.A	N.A	0	1	AFG3-like protein 2
Q6A068	Cdc5l Kiaa0432	N.A	N.A	0	1	cell division cycle 5-like protein
Q571I9	Aldh16a1	N.A	N.A	0	1	aldehyde dehydrogenase family 16 member A1
P13864	Dnmt1 Dnmt Met1 Uim	N.A	N.A	0	2	DNA (cytosine-5)-methyltransferase 1 isoform 3
Q05910	Adam8 Ms2	N.A	N.A	0	1	disintegrin and metalloproteinase domain-containing protein 8 precursor isoform 1 precursor
Q61586	Gpam Gpat1	N.A	N.A	0	1	PREDICTED: glycerol-3-phosphate acyltransferase 1, mitochondrial isoform X1
Q3URY6	Armc2	N.A	N.A	0	1	PREDICTED: armadillo repeat-containing protein 2 isoform X1
Q9DBY8	Nvl	N.A	N.A	0	1	nuclear valosin-containing protein-like
P70261	Pald1 Pald	N.A	N.A	0	1	paladin
Q8CJG0	Ago2 Eif2c2 Kiaa4215	N.A	N.A	0	1	protein argonaute-2
Q68FL6	Mars	N.A	N.A	0	1	methionine--tRNA ligase, cytoplasmic isoform 2
E9PZM4	Chd2	N.A	N.A	0	2	chromodomain-helicase-DNA-binding protein 2
Q3UUQ7	Pgap1	N.A	N.A	0	1	GPI inositol-deacylase
Q9QY81	Nup210 Kiaa0906	N.A	N.A	0	2	nuclear pore membrane glycoprotein 210 precursor
Q6ZPE2	Sbf1 Kiaa3020 Mtmr5	N.A	N.A	0	2	myotubularin-related protein 5 isoform 2
Q3U0S6	Rasip1	N.A	N.A	0	1	ras-interacting protein 1
Q5SUA5	Myo1g	N.A	N.A	0	1	unconventional myosin-Ig
Q8C129	Lnpep	N.A	N.A	0	1	leucyl-cystinyl aminopeptidase
A2ARA8	Itga8	N.A	N.A	0	1	integrin alpha-8 precursor
Q91VS8	Farp2 Kiaa0793	N.A	N.A	0	1	FERM, RhoGEF and pleckstrin domain-containing protein 2
Q6ZQ58	Larp1 Kiaa0731 Larp	N.A	N.A	0	1	la-related protein 1
Q7TSC1	Prrc2a Bat2	N.A	N.A	0	2	protein PRRC2A isoform 2
Q8BHP2	Nutm1 Nut	N.A	N.A	0	1	NUT family member 1
P01132	Egf	N.A	N.A	0	1	pro-epidermal growth factor precursor
Q9EPX2	Papln	N.A	N.A	0	1	papilin isoform 2 precursor
O08784	Tcof1	N.A	N.A	0	1	treacle protein isoform 2
A2AJ88	Pnpla7	N.A	N.A	0	1	patatin-like phospholipase domain-containing protein 7
Q6P4S6	Sik3 Kiaa0999 Qsk	N.A	N.A	0	1	serine/threonine-protein kinase SIK3
Q6P5D3	Dhx57	N.A	N.A	0	1	putative ATP-dependent RNA helicase DHX57 isoform 2
Q99P88	Nup155	N.A	N.A	0	1	nuclear pore complex protein Nup155
A2AM05	Cntln	N.A	N.A	0	1	centlein isoform 1
Q8VI47	Abcc2	N.A	N.A	0	1	canalicular multispecific organic anion transporter 1
Q6P1D7	Slx4 Btbd12	N.A	N.A	0	1	structure-specific endonuclease subunit SLX4
Q9ESK9	Rb1cc1 Cc1 Kiaa0203	N.A	N.A	0	1	RB1-inducible coiled-coil protein 1
B1AZI6	Thoc2	N.A	N.A	0	1	THO complex subunit 2
P97433	Arhgef28 Kiaa1998 Rgnef Rhoip2 Rip2	N.A	N.A	0	1	rho guanine nucleotide exchange factor 28
Q7TT50	Cdc42bpb Kiaa1124	N.A	N.A	0	1	serine/threonine-protein kinase MRCK beta
E9PVA8	Gcn1 Gcn1l1	N.A	N.A	0	1	translational activator GCN1
Q60902	Eps15l1 Eps15-rs Eps15R	N.A	N.A	0	1	epidermal growth factor receptor substrate 15-like 1 isoform a
A2AJL3	Fggy	N.A	N.A	0	2	FGGY carbohydrate kinase domain-containing protein isoform b
